# Supplementary material for: The structure of MgtE in the absence of magnesium provides new insights into channel gating
Source: PLoS Biol. 2021 Apr 27;19(4):e3001231. doi: 10.1371/journal.pbio.3001231 (PMC8104411; doi:10.1371/journal.pbio.3001231)
Supplement: S1 Data — All numerical raw data associated with Figs 1D–1H, 2C, 4C, and 5E and S2A, S5B, S8A–S8E, S10A, S10B, and S12A–S12C Figs. File contains multiple tabs with labels corresponding to the relevant figure. (XLSX) [file pbio.3001231.s018.xlsx]

## Sheet: Fig. 1D
Ctrl								Exp
$ITC								$ITC
$ 20								$ 20
$NOT								$NOT
$ 25								$ 25
$ 120								$ 120
$ 750								$ 750
$ 5								$ 5
$ 2								$ 2
$ADCGainCode: 0								$ADCGainCode: 0
$False,True,True								$False,True,True
$ 0.5 , 1 , 120 , 5								$ 0.5 , 1 , 120 , 5
$ 2 , 4 , 120 , 5								$ 2 , 4 , 120 , 5
$ 2 , 4 , 120 , 5								$ 2 , 4 , 120 , 5
$ 2 , 4 , 120 , 5								$ 2 , 4 , 120 , 5
$ 2 , 4 , 120 , 5								$ 2 , 4 , 120 , 5
$ 2 , 4 , 120 , 5								$ 2 , 4 , 120 , 5
$ 2 , 4 , 120 , 5								$ 2 , 4 , 120 , 5
$ 2 , 4 , 120 , 5								$ 2 , 4 , 120 , 5
$ 2 , 4 , 120 , 5								$ 2 , 4 , 120 , 5
$ 2 , 4 , 120 , 5								$ 2 , 4 , 120 , 5
$ 2 , 4 , 120 , 5								$ 2 , 4 , 120 , 5
$ 2 , 4 , 120 , 5								$ 2 , 4 , 120 , 5
$ 2 , 4 , 120 , 5								$ 2 , 4 , 120 , 5
$ 2 , 4 , 120 , 5								$ 2 , 4 , 120 , 5
$ 2 , 4 , 120 , 5								$ 2 , 4 , 120 , 5
$ 2 , 4 , 120 , 5								$ 2 , 4 , 120 , 5
$ 2 , 4 , 120 , 5								$ 2 , 4 , 120 , 5
$ 2 , 4 , 120 , 5								$ 2 , 4 , 120 , 5
$ 2 , 4 , 120 , 5								$ 2 , 4 , 120 , 5
$ 2 , 4 , 120 , 5								$ 2 , 4 , 120 , 5
# 0								# 0
# 0								# 0.074
# 0.065								# 0.0065
# 0.2052								# 0.2052
# 25								# 25
# 3.7623								# 3.7623
# 6.46								# 6.46
?								?
% ITC200_09.08.134								% ITC200_09.08.134
0.002052								0.002052
0.037623								0.037623
%-0.52795 , 29.65082								%-0.52795 , 29.65082
% 0.22989 , 29.4726								% 0.22989 , 29.4726
0.00833333								0.00833333
% 169100 , 169000								% 169100 , 169000
% 0.25 , 81								% 0.25 , 81
% 0.00385 ,-0.03386								% 0.00385 ,-0.03386
%-19.7 , 8								%-19.7 , 8
% 0 , 0								% 0 , 0
0								0
% 128000 128760								% 128000 128760
0.431								0.431
% 500 , 750 , 1000 , 750								% 500 , 750 , 1000 , 750
% 0.05313 ,-0.00221 , 0.00001022 , 0.000000423827 ,-0.00000000413786								% 0.05313 ,-0.00221 , 0.00001022 , 0.000000423827 ,-0.00000000413786
% ITC200 Ver: 1.26.4								% ITC200 Ver: 1.26.4
@0								@0
5.00,5.22035,25.040232,0.000040,25.034140,0.9128,1.225,5.22035,0.00000								5.00,5.21169,24.979262,0.000127,24.980325,1.1735,1.222,5.21169,0.00000
6.00,5.22113,25.040205,0.000039,25.034136,0.9129,1.225,5.22113,0.00000								6.00,5.21054,24.979207,0.000129,24.980289,1.1735,1.222,5.21054,0.00000
7.00,5.22179,25.040139,0.000036,25.034120,0.9129,1.225,5.22179,0.00000								7.00,5.21132,24.979126,0.000127,24.980179,1.1736,1.222,5.21132,0.00000
8.00,5.22072,25.040054,0.000038,25.034061,0.9130,1.225,5.22072,0.00000								8.00,5.21077,24.979187,0.000124,24.980262,1.1736,1.222,5.21077,0.00000
9.00,5.22122,25.040105,0.000038,25.034052,0.9130,1.225,5.22122,0.00000								9.00,5.21007,24.979204,0.000122,24.980241,1.1737,1.222,5.21007,0.00000
10.00,5.22105,25.040139,0.000043,25.034018,0.9131,1.225,5.22105,0.00000								10.00,5.20932,24.979238,0.000119,24.980175,1.1737,1.222,5.20932,0.00000
11.00,5.22067,25.040188,0.000041,25.034022,0.9131,1.225,5.22067,0.00000								11.00,5.20925,24.979272,0.000118,24.980190,1.1738,1.222,5.20925,0.00000
12.00,5.21949,25.040237,0.000045,25.034014,0.9131,1.225,5.21949,0.00000								12.00,5.20910,24.979310,0.000118,24.980252,1.1738,1.222,5.20910,0.00000
13.00,5.21842,25.040339,0.000046,25.034052,0.9131,1.225,5.21842,0.00000								13.00,5.20933,24.979303,0.000122,24.980210,1.1739,1.222,5.20933,0.00000
14.00,5.21799,25.040284,0.000043,25.034029,0.9132,1.225,5.21799,0.00000								14.00,5.21165,24.979315,0.000119,24.980192,1.1740,1.222,5.21165,0.00000
15.00,5.21793,25.040273,0.000043,25.034019,0.9132,1.225,5.21793,0.00000								15.00,5.21280,24.979299,0.000121,24.980206,1.1740,1.222,5.21280,0.00000
16.00,5.21934,25.040313,0.000047,25.034080,0.9132,1.225,5.21934,0.00000								16.00,5.21435,24.979363,0.000115,24.980213,1.1741,1.222,5.21435,0.00000
17.00,5.21968,25.040300,0.000049,25.034052,0.9133,1.225,5.21968,0.00000								17.00,5.21450,24.979461,0.000117,24.980268,1.1742,1.222,5.21450,0.00000
18.00,5.22118,25.040356,0.000046,25.034081,0.9133,1.225,5.22118,0.00000								18.00,5.21497,24.979521,0.000114,24.980277,1.1744,1.223,5.21497,0.00000
19.00,5.22196,25.040347,0.000049,25.034081,0.9133,1.225,5.22196,0.00000								19.00,5.21438,24.979543,0.000117,24.980271,1.1745,1.222,5.21438,0.00000
20.00,5.22237,25.040305,0.000047,25.034034,0.9133,1.225,5.22237,0.00000								20.00,5.21465,24.979661,0.000118,24.980297,1.1746,1.222,5.21465,0.00000
21.00,5.22201,25.040290,0.000045,25.033971,0.9134,1.225,5.22201,0.00000								21.00,5.21501,24.979662,0.000124,24.980252,1.1747,1.222,5.21501,0.00000
22.00,5.22152,25.040341,0.000044,25.034009,0.9134,1.225,5.22152,0.00000								22.00,5.21559,24.979696,0.000125,24.980274,1.1748,1.222,5.21559,0.00000
23.00,5.22090,25.040249,0.000043,25.033981,0.9135,1.225,5.22090,0.00000								23.00,5.21622,24.979702,0.000125,24.980308,1.1748,1.222,5.21622,0.00000
24.00,5.22009,25.040271,0.000040,25.033959,0.9136,1.225,5.22009,0.00000								24.00,5.21629,24.979713,0.000125,24.980335,1.1749,1.222,5.21629,0.00000
25.00,5.22010,25.040323,0.000038,25.034001,0.9136,1.225,5.22010,0.00000								25.00,5.21623,24.979689,0.000127,24.980332,1.1750,1.222,5.21623,0.00000
26.00,5.21951,25.040459,0.000041,25.034111,0.9136,1.225,5.21951,0.00000								26.00,5.21551,24.979686,0.000128,24.980352,1.1751,1.222,5.21551,0.00000
27.00,5.22074,25.040427,0.000041,25.034096,0.9137,1.225,5.22074,0.00000								27.00,5.21528,24.979603,0.000121,24.980214,1.1752,1.222,5.21528,0.00000
28.00,5.22204,25.040460,0.000047,25.034040,0.9137,1.225,5.22204,0.00000								28.00,5.21502,24.979565,0.000120,24.980063,1.1753,1.222,5.21502,0.00000
29.00,5.22282,25.040450,0.000050,25.034071,0.9138,1.225,5.22282,0.00000								29.00,5.21536,24.979648,0.000119,24.980065,1.1755,1.222,5.21536,0.00000
30.00,5.22309,25.040465,0.000049,25.034122,0.9138,1.225,5.22309,0.00000								30.00,5.21593,24.979697,0.000117,24.980074,1.1756,1.222,5.21593,0.00000
31.00,5.22417,25.040336,0.000052,25.034008,0.9139,1.225,5.22417,0.00000								31.00,5.21712,24.979762,0.000117,24.980094,1.1758,1.223,5.21712,0.00000
32.00,5.22468,25.040327,0.000046,25.033973,0.9140,1.225,5.22468,0.00000								32.00,5.21799,24.979790,0.000124,24.980183,1.1759,1.222,5.21799,0.00000
33.00,5.22369,25.040437,0.000043,25.034057,0.9141,1.225,5.22369,0.00000								33.00,5.21851,24.979815,0.000124,24.980271,1.1761,1.222,5.21851,0.00000
34.00,5.22380,25.040484,0.000042,25.034033,0.9141,1.225,5.22380,0.00000								34.00,5.21862,24.979716,0.000129,24.980221,1.1762,1.222,5.21862,0.00000
35.00,5.22358,25.040535,0.000042,25.033984,0.9142,1.225,5.22358,0.00000								35.00,5.21788,24.979710,0.000130,24.980227,1.1763,1.222,5.21788,0.00000
36.00,5.22284,25.040585,0.000039,25.034076,0.9142,1.226,5.22284,0.00000								36.00,5.21724,24.979660,0.000129,24.980202,1.1765,1.222,5.21724,0.00000
37.00,5.22209,25.040665,0.000041,25.034093,0.9142,1.226,5.22209,0.00000								37.00,5.21655,24.979705,0.000127,24.980261,1.1766,1.222,5.21655,0.00000
38.00,5.22213,25.040608,0.000038,25.034049,0.9143,1.226,5.22213,0.00000								38.00,5.21691,24.979669,0.000127,24.980257,1.1767,1.222,5.21691,0.00000
39.00,5.22268,25.040598,0.000039,25.034041,0.9143,1.226,5.22268,0.00000								39.00,5.21715,24.979680,0.000125,24.980240,1.1769,1.222,5.21715,0.00000
40.00,5.22281,25.040593,0.000043,25.034072,0.9143,1.226,5.22281,0.00000								40.00,5.21931,24.979585,0.000123,24.980140,1.1770,1.222,5.21931,0.00000
41.00,5.22332,25.040596,0.000042,25.034020,0.9144,1.226,5.22332,0.00000								41.00,5.22022,24.979599,0.000128,24.980108,1.1771,1.222,5.22022,0.00000
42.00,5.22284,25.040625,0.000046,25.034054,0.9144,1.225,5.22284,0.00000								42.00,5.22141,24.979573,0.000127,24.980042,1.1773,1.222,5.22141,0.00000
43.00,5.22192,25.040673,0.000045,25.034059,0.9145,1.225,5.22192,0.00000								43.00,5.22208,24.979660,0.000125,24.980074,1.1774,1.222,5.22208,0.00000
44.00,5.22081,25.040727,0.000044,25.034064,0.9145,1.225,5.22081,0.00000								44.00,5.22319,24.979716,0.000122,24.980115,1.1775,1.223,5.22319,0.00000
45.00,5.22006,25.040665,0.000039,25.034011,0.9145,1.226,5.22006,0.00000								45.00,5.22261,24.979804,0.000120,24.980182,1.1777,1.223,5.22261,0.00000
46.00,5.21840,25.040670,0.000041,25.034003,0.9146,1.226,5.21840,0.00000								46.00,5.22140,24.979889,0.000115,24.980284,1.1778,1.223,5.22140,0.00000
47.00,5.21749,25.040665,0.000040,25.033994,0.9147,1.226,5.21749,0.00000								47.00,5.22105,24.979871,0.000113,24.980252,1.1780,1.223,5.22105,0.00000
48.00,5.21848,25.040600,0.000042,25.033957,0.9147,1.226,5.21848,0.00000								48.00,5.22117,24.979885,0.000115,24.980215,1.1781,1.223,5.22117,0.00000
49.00,5.21767,25.040584,0.000046,25.033974,0.9148,1.225,5.21767,0.00000								49.00,5.22199,24.979857,0.000115,24.980198,1.1782,1.223,5.22199,0.00000
50.00,5.21769,25.040662,0.000046,25.033995,0.9149,1.225,5.21769,0.00000								50.00,5.22211,24.979845,0.000118,24.980173,1.1784,1.223,5.22211,0.00000
51.00,5.21766,25.040699,0.000045,25.033961,0.9150,1.225,5.21766,0.00000								51.00,5.22342,24.979824,0.000118,24.980093,1.1785,1.223,5.22342,0.00000
52.00,5.21769,25.040708,0.000041,25.033978,0.9150,1.226,5.21769,0.00000								52.00,5.22291,24.979833,0.000122,24.980054,1.1786,1.223,5.22291,0.00000
53.00,5.21624,25.040752,0.000044,25.034035,0.9151,1.226,5.21624,0.00000								53.00,5.22294,24.979813,0.000125,24.980086,1.1788,1.223,5.22294,0.00000
54.00,5.21525,25.040790,0.000043,25.034034,0.9151,1.226,5.21525,0.00000								54.00,5.22206,24.979752,0.000128,24.980025,1.1789,1.223,5.22206,0.00000
55.00,5.21524,25.040782,0.000042,25.034074,0.9151,1.226,5.21524,0.00000								55.00,5.22224,24.979718,0.000125,24.980009,1.1790,1.223,5.22224,0.00000
56.00,5.21440,25.040782,0.000042,25.034105,0.9152,1.226,5.21440,0.00000								56.00,5.22151,24.979677,0.000126,24.980044,1.1791,1.223,5.22151,0.00000
57.00,5.21397,25.040808,0.000041,25.034110,0.9152,1.226,5.21397,0.00000								57.00,5.22181,24.979706,0.000121,24.980072,1.1793,1.223,5.22181,0.00000
58.00,5.21385,25.040780,0.000044,25.034074,0.9153,1.225,5.21385,0.00000								58.00,5.22131,24.979768,0.000119,24.980094,1.1794,1.223,5.22131,0.00000
59.00,5.21518,25.040793,0.000043,25.034080,0.9153,1.225,5.21518,0.00000								59.00,5.22058,24.979877,0.000118,24.980148,1.1796,1.223,5.22058,0.00000
60.00,5.21401,25.040855,0.000046,25.034046,0.9154,1.225,5.21401,0.00000								60.00,5.22129,24.979882,0.000120,24.980107,1.1797,1.223,5.22129,0.00000
61.00,5.21453,25.040880,0.000046,25.034044,0.9155,1.225,5.21453,0.00000								61.00,5.22188,24.979894,0.000119,24.980079,1.1798,1.223,5.22188,0.00000
62.00,5.21524,25.040864,0.000046,25.034044,0.9156,1.225,5.21524,0.00000								62.00,5.22320,24.979862,0.000117,24.980057,1.1799,1.223,5.22320,0.00000
63.00,5.21465,25.040905,0.000043,25.034058,0.9156,1.226,5.21465,0.00000								63.00,5.22324,24.979785,0.000117,24.979992,1.1800,1.223,5.22324,0.00000
64.00,5.21474,25.040938,0.000043,25.034056,0.9157,1.226,5.21474,0.00000								64.00,5.22462,24.979759,0.000116,24.980042,1.1801,1.224,5.22462,0.00000
65.00,5.21427,25.040922,0.000041,25.034040,0.9158,1.226,5.21427,0.00000								65.00,5.22363,24.979794,0.000117,24.980094,1.1802,1.224,5.22363,0.00000
66.00,5.21435,25.040952,0.000040,25.034067,0.9160,1.226,5.21435,0.00000								66.00,5.22429,24.979777,0.000117,24.980068,1.1803,1.224,5.22429,0.00000
67.00,5.21388,25.040889,0.000043,25.033973,0.9161,1.226,5.21388,0.00000								67.00,5.22389,24.979824,0.000124,24.980122,1.1803,1.223,5.22389,0.00000
68.00,5.21568,25.040970,0.000037,25.033979,0.9162,1.226,5.21568,0.00000								68.00,5.22520,24.979845,0.000125,24.980147,1.1804,1.223,5.22520,0.00000
69.00,5.21533,25.040967,0.000037,25.033958,0.9163,1.226,5.21533,0.00000								69.00,5.22528,24.979869,0.000126,24.980086,1.1804,1.223,5.22528,0.00000
70.00,5.21657,25.041013,0.000038,25.033984,0.9163,1.226,5.21657,0.00000								70.00,5.22585,24.979862,0.000127,24.980064,1.1805,1.223,5.22585,0.00000
71.00,5.21701,25.041010,0.000040,25.033952,0.9164,1.226,5.21701,0.00000								71.00,5.22565,24.979859,0.000126,24.980018,1.1805,1.223,5.22565,0.00000
72.00,5.21721,25.041081,0.000040,25.033975,0.9165,1.226,5.21721,0.00000								72.00,5.22525,24.979835,0.000123,24.979983,1.1806,1.223,5.22525,0.00000
73.00,5.21616,25.041032,0.000043,25.033945,0.9166,1.226,5.21616,0.00000								73.00,5.22494,24.979902,0.000125,24.980016,1.1807,1.223,5.22494,0.00000
74.00,5.21486,25.041054,0.000042,25.033997,0.9167,1.226,5.21486,0.00000								74.00,5.22374,24.979885,0.000126,24.980006,1.1807,1.223,5.22374,0.00000
75.00,5.21402,25.041021,0.000041,25.033957,0.9168,1.226,5.21402,0.00000								75.00,5.22398,24.979880,0.000121,24.980038,1.1808,1.224,5.22398,0.00000
76.00,5.21229,25.041057,0.000041,25.033971,0.9169,1.226,5.21229,0.00000								76.00,5.22337,24.979873,0.000126,24.980121,1.1809,1.223,5.22337,0.00000
77.00,5.21044,25.041129,0.000038,25.034024,0.9170,1.226,5.21044,0.00000								77.00,5.22403,24.979898,0.000125,24.980147,1.1809,1.223,5.22403,0.00000
78.00,5.20870,25.041131,0.000039,25.034003,0.9171,1.226,5.20870,0.00000								78.00,5.22326,24.979815,0.000123,24.980061,1.1810,1.224,5.22326,0.00000
79.00,5.20856,25.041106,0.000039,25.033947,0.9172,1.226,5.20856,0.00000								79.00,5.22384,24.979818,0.000121,24.980089,1.1810,1.224,5.22384,0.00000
80.00,5.20665,25.041076,0.000040,25.033944,0.9173,1.226,5.20665,0.00000								80.00,5.22425,24.979902,0.000125,24.980173,1.1811,1.223,5.22425,0.00000
81.00,5.20576,25.041081,0.000040,25.033956,0.9174,1.226,5.20576,0.00000								81.00,5.22491,24.979908,0.000122,24.980121,1.1812,1.224,5.22491,0.00000
82.00,5.20526,25.041032,0.000038,25.033944,0.9175,1.226,5.20526,0.00000								82.00,5.22491,24.979917,0.000123,24.980145,1.1812,1.224,5.22491,0.00000
83.00,5.20516,25.041109,0.000039,25.034045,0.9176,1.226,5.20516,0.00000								83.00,5.22560,24.980004,0.000124,24.980209,1.1813,1.224,5.22560,0.00000
84.00,5.20460,25.041105,0.000038,25.034024,0.9177,1.227,5.20460,0.00000								84.00,5.22700,24.980085,0.000124,24.980252,1.1813,1.224,5.22700,0.00000
85.00,5.20540,25.041215,0.000038,25.034104,0.9178,1.227,5.20540,0.00000								85.00,5.22682,24.980074,0.000122,24.980167,1.1814,1.224,5.22682,0.00000
86.00,5.20563,25.041200,0.000038,25.034103,0.9179,1.227,5.20563,0.00000								86.00,5.22761,24.980197,0.000122,24.980242,1.1815,1.224,5.22761,0.00000
87.00,5.20634,25.041148,0.000042,25.034051,0.9180,1.226,5.20634,0.00000								87.00,5.22801,24.980195,0.000126,24.980201,1.1815,1.223,5.22801,0.00000
88.00,5.20626,25.041125,0.000041,25.034009,0.9182,1.226,5.20626,0.00000								88.00,5.22861,24.980182,0.000122,24.980202,1.1815,1.224,5.22861,0.00000
89.00,5.20641,25.041130,0.000040,25.034082,0.9183,1.227,5.20641,0.00000								89.00,5.22809,24.980102,0.000125,24.980120,1.1816,1.224,5.22809,0.00000
90.00,5.20704,25.041075,0.000042,25.034017,0.9184,1.227,5.20704,0.00000								90.00,5.22863,24.980079,0.000124,24.980077,1.1816,1.224,5.22863,0.00000
91.00,5.20854,25.041095,0.000042,25.034014,0.9186,1.227,5.20854,0.00000								91.00,5.22895,24.980009,0.000125,24.980046,1.1817,1.224,5.22895,0.00000
92.00,5.20877,25.041242,0.000042,25.034061,0.9187,1.227,5.20877,0.00000								92.00,5.22877,24.980093,0.000119,24.980147,1.1817,1.224,5.22877,0.00000
93.00,5.20936,25.041241,0.000042,25.034055,0.9188,1.227,5.20936,0.00000								93.00,5.22796,24.980078,0.000122,24.980157,1.1818,1.224,5.22796,0.00000
94.00,5.20823,25.041338,0.000049,25.034055,0.9189,1.226,5.20823,0.00000								94.00,5.22759,24.980093,0.000119,24.980195,1.1818,1.224,5.22759,0.00000
95.00,5.20672,25.041390,0.000045,25.034100,0.9190,1.226,5.20672,0.00000								95.00,5.22660,24.980094,0.000124,24.980231,1.1819,1.224,5.22660,0.00000
96.00,5.20446,25.041421,0.000046,25.034148,0.9191,1.226,5.20446,0.00000								96.00,5.22518,24.980092,0.000128,24.980217,1.1819,1.224,5.22518,0.00000
97.00,5.20315,25.041397,0.000043,25.034155,0.9192,1.227,5.20315,0.00000								97.00,5.22546,24.980014,0.000129,24.980098,1.1820,1.224,5.22546,0.00000
98.00,5.20213,25.041371,0.000043,25.034129,0.9193,1.227,5.20213,0.00000								98.00,5.22518,24.979981,0.000127,24.980049,1.1820,1.224,5.22518,0.00000
99.00,5.20326,25.041352,0.000039,25.034116,0.9194,1.227,5.20326,0.00000								99.00,5.22531,24.980028,0.000126,24.980035,1.1821,1.224,5.22531,0.00000
100.00,5.20274,25.041345,0.000035,25.034080,0.9195,1.227,5.20274,0.00000								100.00,5.22514,24.980059,0.000123,24.980031,1.1822,1.224,5.22514,0.00000
101.00,5.20276,25.041357,0.000035,25.033960,0.9196,1.227,5.20276,0.00000								101.00,5.22698,24.980083,0.000116,24.980026,1.1823,1.224,5.22698,0.00000
102.00,5.20222,25.041348,0.000036,25.033906,0.9197,1.227,5.20222,0.00000								102.00,5.22723,24.980164,0.000119,24.980027,1.1823,1.224,5.22723,0.00000
103.00,5.20098,25.041439,0.000037,25.033966,0.9198,1.227,5.20098,0.00000								103.00,5.22839,24.980346,0.000120,24.980090,1.1824,1.224,5.22839,0.00000
104.00,5.19997,25.041469,0.000039,25.033929,0.9199,1.227,5.19997,0.00000								104.00,5.22795,24.980430,0.000125,24.980183,1.1825,1.224,5.22795,0.00000
105.00,5.20021,25.041532,0.000045,25.033953,0.9200,1.227,5.20021,0.00000								105.00,5.22839,24.980462,0.000125,24.980193,1.1826,1.224,5.22839,0.00000
106.00,5.19962,25.041426,0.000043,25.033933,0.9201,1.227,5.19962,0.00000								106.00,5.22693,24.980464,0.000131,24.980201,1.1826,1.224,5.22693,0.00000
107.00,5.19951,25.041457,0.000046,25.034014,0.9202,1.227,5.19951,0.00000								107.00,5.22716,24.980440,0.000130,24.980273,1.1827,1.224,5.22716,0.00000
108.00,5.19927,25.041517,0.000048,25.034035,0.9203,1.227,5.19927,0.00000								108.00,5.22678,24.980405,0.000132,24.980295,1.1828,1.224,5.22678,0.00000
109.00,5.19838,25.041550,0.000045,25.034076,0.9204,1.227,5.19838,0.00000								109.00,5.22619,24.980361,0.000132,24.980226,1.1829,1.224,5.22619,0.00000
110.00,5.19772,25.041483,0.000045,25.034008,0.9205,1.227,5.19772,0.00000								110.00,5.22635,24.980352,0.000133,24.980206,1.1830,1.224,5.22635,0.00000
111.00,5.19912,25.041596,0.000047,25.034100,0.9206,1.227,5.19912,0.00000								111.00,5.22680,24.980378,0.000133,24.980183,1.1831,1.224,5.22680,0.00000
112.00,5.19948,25.041539,0.000047,25.034083,0.9206,1.227,5.19948,0.00000								112.00,5.22679,24.980391,0.000133,24.980120,1.1831,1.224,5.22679,0.00000
113.00,5.19959,25.041447,0.000043,25.034034,0.9207,1.227,5.19959,0.00000								113.00,5.22723,24.980360,0.000136,24.980091,1.1832,1.224,5.22723,0.00000
114.00,5.19962,25.041454,0.000045,25.034087,0.9208,1.227,5.19962,0.00000								114.00,5.22966,24.980380,0.000134,24.980124,1.1833,1.224,5.22966,0.00000
115.00,5.19998,25.041453,0.000044,25.034113,0.9209,1.227,5.19998,0.00000								115.00,5.23109,24.980363,0.000134,24.980139,1.1834,1.224,5.23109,0.00000
116.00,5.19838,25.041474,0.000043,25.034126,0.9210,1.227,5.19838,0.00000								116.00,5.23187,24.980355,0.000130,24.980149,1.1835,1.224,5.23187,0.00000
117.00,5.19750,25.041472,0.000041,25.034070,0.9211,1.228,5.19750,0.00000								117.00,5.23125,24.980349,0.000128,24.980165,1.1836,1.224,5.23125,0.00000
118.00,5.19819,25.041444,0.000041,25.033981,0.9212,1.228,5.19819,0.00000								118.00,5.23051,24.980378,0.000126,24.980142,1.1837,1.224,5.23051,0.00000
119.00,5.19830,25.041375,0.000043,25.033895,0.9213,1.228,5.19830,0.00000								119.00,5.22857,24.980404,0.000128,24.980166,1.1838,1.224,5.22857,0.00000
120.00,5.19792,25.041406,0.000042,25.033902,0.9214,1.228,5.19792,0.00000								120.00,5.22660,24.980456,0.000128,24.980149,1.1838,1.224,5.22660,0.00000
@1,0.5000,1.0, 120.051999999996								@1,0.5000,1.0, 120.07
121.00,5.19848,25.041459,0.000042,25.033948,0.9216,1.228,5.19848,0.00000								121.00,5.22545,24.980496,0.000129,24.980155,1.1839,1.224,5.22545,0.00000
122.00,5.20025,25.041433,0.000043,25.033917,0.9217,1.227,5.20025,0.00000								122.00,5.22564,24.980520,0.000131,24.980166,1.1840,1.224,5.22564,0.00000
123.00,5.20098,25.041439,0.000046,25.033922,0.9218,1.227,5.20098,0.00000								123.00,5.22692,24.980431,0.000129,24.980139,1.1841,1.224,5.22692,0.00000
124.00,5.20067,25.041457,0.000042,25.033939,0.9219,1.228,5.20067,0.00000								124.00,5.22713,24.980379,0.000128,24.980082,1.1841,1.224,5.22713,0.00000
125.00,5.20082,25.041465,0.000044,25.033971,0.9220,1.228,5.20082,0.00000								125.00,5.22831,24.980290,0.000127,24.980046,1.1842,1.224,5.22831,0.00000
126.00,5.19987,25.041426,0.000047,25.033946,0.9222,1.228,5.19987,0.00000								126.00,5.22882,24.980350,0.000130,24.980124,1.1843,1.224,5.22882,0.00000
127.00,5.19952,25.041501,0.000045,25.033963,0.9223,1.228,5.19952,0.00000								127.00,5.22875,24.980396,0.000125,24.980140,1.1844,1.224,5.22875,0.00000
128.00,5.19955,25.041598,0.000048,25.034022,0.9225,1.228,5.19955,0.00000								128.00,5.22732,24.980420,0.000126,24.980107,1.1845,1.224,5.22732,0.00000
129.00,5.20041,25.041670,0.000051,25.034024,0.9226,1.227,5.20041,0.00000								129.00,5.22810,24.980541,0.000125,24.980168,1.1845,1.224,5.22810,0.00000
130.00,5.20088,25.041742,0.000052,25.033992,0.9227,1.227,5.20088,0.00000								130.00,5.22865,24.980657,0.000126,24.980215,1.1846,1.224,5.22865,0.00000
131.00,5.20215,25.041790,0.000049,25.033962,0.9228,1.227,5.20215,0.00000								131.00,5.23039,24.980710,0.000121,24.980199,1.1846,1.224,5.23039,0.00000
132.00,5.20134,25.041827,0.000051,25.034009,0.9229,1.227,5.20134,0.00000								132.00,5.23228,24.980718,0.000125,24.980216,1.1847,1.224,5.23228,0.00000
133.00,5.20046,25.041871,0.000051,25.034019,0.9230,1.227,5.20046,0.00000								133.00,5.23337,24.980840,0.000124,24.980293,1.1847,1.224,5.23337,0.00000
134.00,5.20060,25.041834,0.000050,25.033997,0.9232,1.227,5.20060,0.00000								134.00,5.23410,24.980765,0.000123,24.980240,1.1848,1.224,5.23410,0.00000
135.00,5.20034,25.041796,0.000050,25.034003,0.9233,1.228,5.20034,0.00000								135.00,5.23319,24.980757,0.000123,24.980241,1.1849,1.224,5.23319,0.00000
136.00,5.20033,25.041705,0.000052,25.033890,0.9234,1.227,5.20033,0.00000								136.00,5.23206,24.980669,0.000124,24.980190,1.1849,1.224,5.23206,0.00000
137.00,5.20063,25.041737,0.000054,25.033896,0.9235,1.227,5.20063,0.00000								137.00,5.23068,24.980673,0.000129,24.980187,1.1850,1.224,5.23068,0.00000
138.00,5.20165,25.041686,0.000049,25.033885,0.9236,1.228,5.20165,0.00000								138.00,5.23125,24.980541,0.000125,24.980133,1.1851,1.224,5.23125,0.00000
139.00,5.20115,25.041664,0.000049,25.033863,0.9237,1.228,5.20115,0.00000								139.00,5.23069,24.980512,0.000127,24.980101,1.1852,1.224,5.23069,0.00000
140.00,5.20127,25.041696,0.000048,25.033898,0.9238,1.228,5.20127,0.00000								140.00,5.23106,24.980501,0.000126,24.980118,1.1853,1.224,5.23106,0.00000
141.00,5.20120,25.041774,0.000050,25.034008,0.9239,1.228,5.20120,0.00000								141.00,5.23025,24.980455,0.000128,24.980067,1.1854,1.224,5.23025,0.00000
142.00,5.20171,25.041741,0.000050,25.033972,0.9240,1.228,5.20171,0.00000								142.00,5.23083,24.980400,0.000120,24.980058,1.1855,1.225,5.23083,0.00000
143.00,5.20189,25.041740,0.000053,25.033966,0.9241,1.228,5.20189,0.00000								143.00,5.23018,24.980469,0.000124,24.980065,1.1856,1.224,5.23018,0.00000
144.00,5.20109,25.041811,0.000055,25.034036,0.9242,1.228,5.20109,0.00000								144.00,5.23050,24.980510,0.000122,24.980103,1.1857,1.224,5.23050,0.00000
145.00,5.20142,25.041809,0.000051,25.033980,0.9243,1.228,5.20142,0.00000								145.00,5.23090,24.980447,0.000123,24.980035,1.1858,1.224,5.23090,0.00000
146.00,5.20007,25.041806,0.000050,25.033970,0.9244,1.228,5.20007,0.00000								146.00,5.23140,24.980454,0.000123,24.980063,1.1860,1.224,5.23140,0.00000
147.00,5.19925,25.041836,0.000047,25.034016,0.9246,1.228,5.19925,0.00000								147.00,5.23117,24.980439,0.000120,24.980018,1.1861,1.224,5.23117,0.00000
148.00,5.19888,25.041841,0.000045,25.034023,0.9247,1.228,5.19888,0.00000								148.00,5.23133,24.980456,0.000118,24.980063,1.1863,1.225,5.23133,0.00000
149.00,5.20052,25.041812,0.000045,25.033938,0.9248,1.228,5.20052,0.00000								149.00,5.23160,24.980447,0.000115,24.980055,1.1864,1.225,5.23160,0.00000
150.00,5.20047,25.041763,0.000050,25.033988,0.9249,1.228,5.20047,0.00000								150.00,5.23159,24.980477,0.000112,24.980061,1.1865,1.225,5.23159,0.00000
151.00,5.20158,25.041717,0.000051,25.033989,0.9250,1.228,5.20158,0.00000								151.00,5.23236,24.980549,0.000106,24.980114,1.1867,1.225,5.23236,0.00000
152.00,5.20351,25.041703,0.000052,25.033963,0.9251,1.228,5.20351,0.00000								152.00,5.23210,24.980549,0.000112,24.980056,1.1868,1.225,5.23210,0.00000
153.00,5.20373,25.041686,0.000052,25.033964,0.9252,1.228,5.20373,0.00000								153.00,5.23224,24.980604,0.000111,24.980050,1.1869,1.225,5.23224,0.00000
154.00,5.20379,25.041696,0.000048,25.034033,0.9253,1.228,5.20379,0.00000								154.00,5.23193,24.980634,0.000117,24.980033,1.1871,1.225,5.23193,0.00000
155.00,5.20451,25.041675,0.000049,25.034002,0.9254,1.228,5.20451,0.00000								155.00,5.23238,24.980698,0.000120,24.980001,1.1872,1.225,5.23238,0.00000
156.00,5.20583,25.041732,0.000047,25.034015,0.9255,1.228,5.20583,0.00000								156.00,5.23211,24.980731,0.000126,24.979930,1.1874,1.225,5.23211,0.00000
157.00,5.20497,25.041702,0.000049,25.033990,0.9256,1.228,5.20497,0.00000								157.00,5.23100,24.980871,0.000125,24.980007,1.1876,1.225,5.23100,0.00000
158.00,5.20500,25.041745,0.000049,25.034022,0.9257,1.228,5.20500,0.00000								158.00,5.23040,24.980819,0.000125,24.979949,1.1877,1.225,5.23040,0.00000
159.00,5.20642,25.041669,0.000053,25.033951,0.9258,1.228,5.20642,0.00000								159.00,5.22879,24.980848,0.000120,24.979959,1.1879,1.225,5.22879,0.00000
160.00,5.20639,25.041652,0.000049,25.033929,0.9259,1.228,5.20639,0.00000								160.00,5.22714,24.980834,0.000118,24.979983,1.1881,1.225,5.22714,0.00000
161.00,5.20656,25.041634,0.000048,25.033949,0.9260,1.228,5.20656,0.00000								161.00,5.22437,24.980845,0.000117,24.980032,1.1882,1.225,5.22437,0.00000
162.00,5.20656,25.041613,0.000050,25.034011,0.9261,1.228,5.20656,0.00000								162.00,5.22423,24.980811,0.000118,24.980022,1.1884,1.225,5.22423,0.00000
163.00,5.20650,25.041560,0.000049,25.034011,0.9262,1.228,5.20650,0.00000								163.00,5.22275,24.980776,0.000119,24.980042,1.1886,1.225,5.22275,0.00000
164.00,5.20457,25.041605,0.000050,25.034111,0.9264,1.228,5.20457,0.00000								164.00,5.22304,24.980817,0.000118,24.980094,1.1888,1.225,5.22304,0.00000
165.00,5.20435,25.041628,0.000052,25.034160,0.9265,1.228,5.20435,0.00000								165.00,5.22335,24.980835,0.000125,24.980110,1.1889,1.225,5.22335,0.00000
166.00,5.20346,25.041643,0.000051,25.034144,0.9266,1.228,5.20346,0.00000								166.00,5.22579,24.980788,0.000123,24.980048,1.1891,1.225,5.22579,0.00000
167.00,5.20419,25.041670,0.000046,25.034153,0.9267,1.229,5.20419,0.00000								167.00,5.22738,24.980775,0.000120,24.980028,1.1892,1.226,5.22738,0.00000
168.00,5.20516,25.041662,0.000051,25.034094,0.9269,1.228,5.20516,0.00000								168.00,5.22942,24.980827,0.000119,24.980036,1.1894,1.226,5.22942,0.00000
169.00,5.20526,25.041691,0.000052,25.034058,0.9270,1.228,5.20526,0.00000								169.00,5.23158,24.980780,0.000122,24.979987,1.1895,1.226,5.23158,0.00000
170.00,5.20488,25.041667,0.000050,25.033992,0.9271,1.228,5.20488,0.00000								170.00,5.23365,24.980779,0.000117,24.980024,1.1897,1.226,5.23365,0.00000
171.00,5.20508,25.041594,0.000051,25.033947,0.9272,1.228,5.20508,0.00000								171.00,5.23585,24.980762,0.000118,24.980032,1.1898,1.226,5.23585,0.00000
172.00,5.20498,25.041579,0.000053,25.033923,0.9272,1.228,5.20498,0.00000								172.00,5.23756,24.980708,0.000121,24.979994,1.1900,1.226,5.23756,0.00000
173.00,5.20375,25.041568,0.000052,25.033950,0.9273,1.228,5.20375,0.00000								173.00,5.23943,24.980693,0.000120,24.979974,1.1901,1.226,5.23943,0.00000
174.00,5.20414,25.041533,0.000049,25.033979,0.9274,1.229,5.20414,0.00000								174.00,5.23866,24.980655,0.000120,24.979925,1.1902,1.226,5.23866,0.00000
175.00,5.20412,25.041550,0.000053,25.034028,0.9275,1.228,5.20412,0.00000								175.00,5.23895,24.980664,0.000116,24.979860,1.1904,1.226,5.23895,0.00000
176.00,5.20421,25.041581,0.000057,25.034076,0.9276,1.228,5.20421,0.00000								176.00,5.23819,24.980692,0.000115,24.979865,1.1905,1.226,5.23819,0.00000
177.00,5.20443,25.041633,0.000061,25.034032,0.9277,1.228,5.20443,0.00000								177.00,5.23882,24.980750,0.000116,24.979915,1.1906,1.226,5.23882,0.00000
178.00,5.20449,25.041743,0.000059,25.034069,0.9278,1.228,5.20449,0.00000								178.00,5.23917,24.980786,0.000123,24.979921,1.1907,1.226,5.23917,0.00000
179.00,5.20488,25.041760,0.000057,25.033979,0.9279,1.228,5.20488,0.00000								179.00,5.24051,24.980773,0.000123,24.979974,1.1907,1.226,5.24051,0.00000
180.00,5.20513,25.041893,0.000058,25.034056,0.9280,1.228,5.20513,0.00000								180.00,5.24028,24.980753,0.000127,24.980016,1.1908,1.226,5.24028,0.00000
181.00,5.20561,25.041971,0.000052,25.034055,0.9281,1.228,5.20561,0.00000								181.00,5.24112,24.980684,0.000130,24.980009,1.1909,1.225,5.24112,0.00000
182.00,5.20459,25.042042,0.000051,25.034132,0.9282,1.228,5.20459,0.00000								182.00,5.23987,24.980654,0.000125,24.979995,1.1909,1.226,5.23987,0.00000
183.00,5.20506,25.042024,0.000050,25.034096,0.9283,1.228,5.20506,0.00000								183.00,5.23932,24.980698,0.000123,24.980013,1.1910,1.226,5.23932,0.00000
184.00,5.20543,25.042004,0.000055,25.034081,0.9284,1.228,5.20543,0.00000								184.00,5.23912,24.980831,0.000120,24.980022,1.1911,1.226,5.23912,0.00000
185.00,5.20619,25.042010,0.000052,25.034030,0.9285,1.228,5.20619,0.00000								185.00,5.23920,24.980852,0.000121,24.979982,1.1911,1.226,5.23920,0.00000
186.00,5.20654,25.041997,0.000057,25.034024,0.9285,1.228,5.20654,0.00000								186.00,5.23890,24.980866,0.000119,24.979944,1.1912,1.226,5.23890,0.00000
187.00,5.20761,25.041955,0.000058,25.034003,0.9286,1.228,5.20761,0.00000								187.00,5.23841,24.980894,0.000122,24.979945,1.1912,1.226,5.23841,0.00000
188.00,5.20844,25.041893,0.000059,25.033978,0.9287,1.228,5.20844,0.00000								188.00,5.23859,24.980877,0.000120,24.979910,1.1913,1.226,5.23859,0.00000
189.00,5.20815,25.042006,0.000060,25.034101,0.9288,1.228,5.20815,0.00000								189.00,5.23822,24.980816,0.000124,24.979882,1.1914,1.226,5.23822,0.00000
190.00,5.20901,25.041934,0.000058,25.034057,0.9289,1.228,5.20901,0.00000								190.00,5.23855,24.980817,0.000125,24.979919,1.1915,1.226,5.23855,0.00000
191.00,5.20846,25.041965,0.000057,25.034085,0.9290,1.228,5.20846,0.00000								191.00,5.23729,24.980931,0.000128,24.979988,1.1916,1.226,5.23729,0.00000
192.00,5.20824,25.041982,0.000053,25.034088,0.9291,1.228,5.20824,0.00000								192.00,5.23765,24.980930,0.000129,24.979996,1.1916,1.226,5.23765,0.00000
193.00,5.20751,25.042057,0.000051,25.034161,0.9291,1.228,5.20751,0.00000								193.00,5.23591,24.981005,0.000132,24.980060,1.1917,1.226,5.23591,0.00000
194.00,5.20704,25.042039,0.000046,25.034155,0.9292,1.229,5.20704,0.00000								194.00,5.23562,24.981051,0.000129,24.980110,1.1918,1.226,5.23562,0.00000
195.00,5.20611,25.042085,0.000047,25.034187,0.9293,1.229,5.20611,0.00000								195.00,5.23454,24.981133,0.000132,24.980154,1.1919,1.226,5.23454,0.00000
196.00,5.20618,25.042056,0.000047,25.034182,0.9294,1.229,5.20618,0.00000								196.00,5.23458,24.981128,0.000132,24.980181,1.1919,1.226,5.23458,0.00000
197.00,5.20701,25.042027,0.000046,25.034176,0.9296,1.229,5.20701,0.00000								197.00,5.23513,24.981161,0.000131,24.980192,1.1920,1.226,5.23513,0.00000
198.00,5.20692,25.041997,0.000050,25.034128,0.9297,1.229,5.20692,0.00000								198.00,5.23620,24.981165,0.000130,24.980204,1.1921,1.226,5.23620,0.00000
199.00,5.20774,25.041972,0.000053,25.034072,0.9298,1.228,5.20774,0.00000								199.00,5.23692,24.981133,0.000128,24.980169,1.1922,1.226,5.23692,0.00000
200.00,5.20737,25.041916,0.000056,25.034032,0.9299,1.228,5.20737,0.00000								200.00,5.23615,24.981093,0.000124,24.980078,1.1922,1.226,5.23615,0.00000
201.00,5.20776,25.041899,0.000055,25.033983,0.9299,1.228,5.20776,0.00000								201.00,5.23672,24.981138,0.000124,24.980102,1.1923,1.226,5.23672,0.00000
202.00,5.20761,25.041971,0.000056,25.034019,0.9300,1.228,5.20761,0.00000								202.00,5.23621,24.981136,0.000128,24.980082,1.1924,1.226,5.23621,0.00000
203.00,5.20782,25.041984,0.000054,25.034007,0.9301,1.228,5.20782,0.00000								203.00,5.23643,24.981153,0.000125,24.980118,1.1925,1.226,5.23643,0.00000
204.00,5.20789,25.041957,0.000053,25.033956,0.9302,1.228,5.20789,0.00000								204.00,5.23488,24.981188,0.000131,24.980139,1.1926,1.226,5.23488,0.00000
205.00,5.20762,25.042001,0.000052,25.033958,0.9302,1.229,5.20762,0.00000								205.00,5.23599,24.981226,0.000132,24.980244,1.1926,1.226,5.23599,0.00000
206.00,5.20763,25.042079,0.000049,25.034011,0.9303,1.229,5.20763,0.00000								206.00,5.23584,24.981250,0.000130,24.980251,1.1928,1.226,5.23584,0.00000
207.00,5.20777,25.042101,0.000053,25.033983,0.9304,1.229,5.20777,0.00000								207.00,5.23516,24.981284,0.000124,24.980303,1.1929,1.226,5.23516,0.00000
208.00,5.20887,25.042097,0.000051,25.033995,0.9305,1.229,5.20887,0.00000								208.00,5.23461,24.981178,0.000130,24.980169,1.1930,1.226,5.23461,0.00000
209.00,5.20876,25.042102,0.000056,25.034046,0.9306,1.228,5.20876,0.00000								209.00,5.23474,24.981142,0.000128,24.980101,1.1931,1.226,5.23474,0.00000
210.00,5.20976,25.042146,0.000054,25.034141,0.9307,1.229,5.20976,0.00000								210.00,5.23379,24.981207,0.000127,24.980121,1.1932,1.226,5.23379,0.00000
211.00,5.20997,25.042062,0.000057,25.034088,0.9307,1.228,5.20997,0.00000								211.00,5.23265,24.981186,0.000132,24.980060,1.1933,1.226,5.23265,0.00000
212.00,5.20954,25.042005,0.000054,25.034086,0.9308,1.229,5.20954,0.00000								212.00,5.23385,24.981257,0.000132,24.980078,1.1934,1.226,5.23385,0.00000
213.00,5.20827,25.042054,0.000056,25.034134,0.9309,1.228,5.20827,0.00000								213.00,5.23381,24.981297,0.000132,24.980166,1.1935,1.226,5.23381,0.00000
214.00,5.20789,25.042081,0.000057,25.034104,0.9310,1.228,5.20789,0.00000								214.00,5.23373,24.981412,0.000133,24.980283,1.1936,1.226,5.23373,0.00000
215.00,5.20825,25.042058,0.000054,25.034029,0.9312,1.228,5.20825,0.00000								215.00,5.23248,24.981363,0.000135,24.980239,1.1937,1.226,5.23248,0.00000
216.00,5.20796,25.042151,0.000054,25.034083,0.9313,1.228,5.20796,0.00000								216.00,5.23250,24.981378,0.000130,24.980269,1.1938,1.226,5.23250,0.00000
217.00,5.20779,25.042170,0.000053,25.034052,0.9314,1.228,5.20779,0.00000								217.00,5.23027,24.981278,0.000137,24.980218,1.1939,1.226,5.23027,0.00000
218.00,5.20851,25.042143,0.000054,25.033983,0.9315,1.228,5.20851,0.00000								218.00,5.22931,24.981288,0.000136,24.980185,1.1940,1.225,5.22931,0.00000
219.00,5.20927,25.042221,0.000047,25.034046,0.9315,1.229,5.20927,0.00000								219.00,5.22864,24.981182,0.000137,24.980108,1.1941,1.225,5.22864,0.00000
220.00,5.20925,25.042196,0.000050,25.034015,0.9316,1.229,5.20925,0.00000								220.00,5.22892,24.981126,0.000131,24.980032,1.1942,1.226,5.22892,0.00000
221.00,5.20960,25.042117,0.000048,25.033932,0.9317,1.229,5.20960,0.00000								221.00,5.22845,24.981097,0.000129,24.980014,1.1942,1.226,5.22845,0.00000
222.00,5.21029,25.042057,0.000046,25.033896,0.9318,1.229,5.21029,0.00000								222.00,5.22738,24.981099,0.000124,24.980008,1.1943,1.226,5.22738,0.00000
223.00,5.20959,25.042045,0.000045,25.033938,0.9319,1.229,5.20959,0.00000								223.00,5.22619,24.981170,0.000123,24.980048,1.1944,1.226,5.22619,0.00000
224.00,5.21002,25.042042,0.000044,25.033935,0.9320,1.229,5.21002,0.00000								224.00,5.22481,24.981219,0.000120,24.980036,1.1945,1.226,5.22481,0.00000
225.00,5.21028,25.042067,0.000043,25.033948,0.9321,1.229,5.21028,0.00000								225.00,5.22456,24.981275,0.000121,24.980092,1.1945,1.226,5.22456,0.00000
226.00,5.21105,25.042100,0.000043,25.034006,0.9322,1.229,5.21105,0.00000								226.00,5.22343,24.981345,0.000127,24.980127,1.1946,1.226,5.22343,0.00000
227.00,5.21090,25.042164,0.000043,25.034068,0.9323,1.229,5.21090,0.00000								227.00,5.22436,24.981359,0.000127,24.980120,1.1947,1.226,5.22436,0.00000
228.00,5.21229,25.042126,0.000043,25.034015,0.9324,1.229,5.21229,0.00000								228.00,5.22394,24.981366,0.000128,24.980145,1.1948,1.226,5.22394,0.00000
229.00,5.21238,25.042079,0.000049,25.033984,0.9325,1.229,5.21238,0.00000								229.00,5.22502,24.981382,0.000129,24.980166,1.1949,1.226,5.22502,0.00000
230.00,5.21173,25.042058,0.000049,25.033984,0.9326,1.229,5.21173,0.00000								230.00,5.22430,24.981352,0.000133,24.980135,1.1950,1.226,5.22430,0.00000
231.00,5.21140,25.042077,0.000050,25.033940,0.9327,1.229,5.21140,0.00000								231.00,5.22435,24.981295,0.000128,24.980080,1.1951,1.226,5.22435,0.00000
232.00,5.21063,25.042167,0.000053,25.033932,0.9328,1.229,5.21063,0.00000								232.00,5.22447,24.981443,0.000128,24.980169,1.1952,1.226,5.22447,0.00000
233.00,5.20992,25.042288,0.000050,25.033952,0.9330,1.229,5.20992,0.00000								233.00,5.22682,24.981455,0.000128,24.980180,1.1953,1.226,5.22682,0.00000
234.00,5.20890,25.042355,0.000049,25.034014,0.9331,1.229,5.20890,0.00000								234.00,5.22811,24.981435,0.000132,24.980173,1.1954,1.226,5.22811,0.00000
235.00,5.20878,25.042436,0.000049,25.034050,0.9331,1.229,5.20878,0.00000								235.00,5.22983,24.981477,0.000129,24.980231,1.1955,1.226,5.22983,0.00000
236.00,5.20703,25.042489,0.000053,25.034103,0.9332,1.229,5.20703,0.00000								236.00,5.23074,24.981509,0.000129,24.980298,1.1956,1.226,5.23074,0.00000
237.00,5.20632,25.042441,0.000052,25.034114,0.9333,1.229,5.20632,0.00000								237.00,5.22917,24.981471,0.000129,24.980252,1.1956,1.226,5.22917,0.00000
238.00,5.20536,25.042404,0.000056,25.034116,0.9334,1.229,5.20536,0.00000								238.00,5.22763,24.981390,0.000123,24.980204,1.1957,1.226,5.22763,0.00000
239.00,5.20376,25.042437,0.000054,25.034104,0.9335,1.229,5.20376,0.00000								239.00,5.22580,24.981334,0.000122,24.980201,1.1958,1.226,5.22580,0.00000
240.00,5.20304,25.042437,0.000050,25.034107,0.9337,1.229,5.20304,0.00000								240.00,5.22529,24.981358,0.000123,24.980204,1.1959,1.226,5.22529,0.00000
@2,2.0000,4.0, 240.066999999995								@2,2.0000,4.0, 240.067000000003
241.00,5.20226,25.042414,0.000049,25.034106,0.9338,1.229,5.20226,0.00000								241.00,5.22508,24.981335,0.000126,24.980191,1.1959,1.226,5.22508,0.00000
242.00,5.20148,25.042361,0.000044,25.034069,0.9338,1.229,5.20148,0.00000								242.00,5.22562,24.981302,0.000123,24.980236,1.1959,1.226,5.22562,0.00000
243.00,5.19953,25.042371,0.000042,25.034120,0.9340,1.229,5.19953,0.00000								243.00,5.21826,24.981322,0.000124,24.980226,1.1960,1.226,5.21826,0.00000
244.00,5.19721,25.042315,0.000043,25.034131,0.9341,1.229,5.19721,0.00000								244.00,5.20207,24.981355,0.000119,24.980230,1.1960,1.226,5.20207,0.00000
245.00,5.19290,25.042264,0.000044,25.034086,0.9341,1.229,5.19290,0.00000								245.00,5.17280,24.981321,0.000118,24.980281,1.1961,1.227,5.17280,0.00000
246.00,5.19058,25.042275,0.000041,25.034119,0.9343,1.230,5.19058,0.00000								246.00,5.13467,24.981360,0.000116,24.980310,1.1962,1.227,5.13467,0.00000
247.00,5.18967,25.042334,0.000039,25.034159,0.9344,1.230,5.18967,0.00000								247.00,5.09564,24.981339,0.000114,24.980304,1.1962,1.227,5.09564,0.00000
248.00,5.18862,25.042303,0.000033,25.034079,0.9345,1.230,5.18862,0.00000								248.00,5.06547,24.981368,0.000116,24.980376,1.1963,1.227,5.06547,0.00000
249.00,5.19042,25.042250,0.000025,25.033991,0.9347,1.231,5.19042,0.00000								249.00,5.05209,24.981448,0.000118,24.980425,1.1964,1.227,5.05209,0.00000
250.00,5.19248,25.042300,0.000026,25.034056,0.9348,1.231,5.19248,0.00000								250.00,5.05839,24.981428,0.000115,24.980370,1.1964,1.227,5.05839,0.00000
251.00,5.19449,25.042317,0.000026,25.033987,0.9349,1.231,5.19449,0.00000								251.00,5.08181,24.981361,0.000114,24.980289,1.1964,1.227,5.08181,0.00000
252.00,5.19431,25.042263,0.000032,25.033924,0.9351,1.231,5.19431,0.00000								252.00,5.11166,24.981236,0.000119,24.980177,1.1964,1.227,5.11166,0.00000
253.00,5.19509,25.042383,0.000036,25.034015,0.9352,1.230,5.19509,0.00000								253.00,5.14270,24.981269,0.000120,24.980203,1.1965,1.227,5.14270,0.00000
254.00,5.19404,25.042314,0.000044,25.033969,0.9353,1.230,5.19404,0.00000								254.00,5.16684,24.981241,0.000121,24.980227,1.1965,1.227,5.16684,0.00000
255.00,5.19407,25.042271,0.000045,25.033912,0.9354,1.230,5.19407,0.00000								255.00,5.18515,24.981320,0.000121,24.980227,1.1965,1.227,5.18515,0.00000
256.00,5.19448,25.042237,0.000046,25.033918,0.9355,1.230,5.19448,0.00000								256.00,5.19617,24.981285,0.000123,24.980160,1.1965,1.227,5.19617,0.00000
257.00,5.19559,25.042259,0.000045,25.033952,0.9356,1.230,5.19559,0.00000								257.00,5.20325,24.981466,0.000120,24.980284,1.1966,1.227,5.20325,0.00000
258.00,5.19652,25.042176,0.000043,25.033844,0.9357,1.230,5.19652,0.00000								258.00,5.20632,24.981400,0.000120,24.980232,1.1966,1.227,5.20632,0.00000
259.00,5.19689,25.042343,0.000046,25.033890,0.9358,1.230,5.19689,0.00000								259.00,5.20873,24.981412,0.000121,24.980181,1.1966,1.227,5.20873,0.00000
260.00,5.19751,25.042397,0.000046,25.033904,0.9359,1.230,5.19751,0.00000								260.00,5.21015,24.981408,0.000127,24.980199,1.1967,1.227,5.21015,0.00000
261.00,5.19713,25.042466,0.000051,25.033947,0.9361,1.230,5.19713,0.00000								261.00,5.21132,24.981502,0.000127,24.980311,1.1967,1.227,5.21132,0.00000
262.00,5.19693,25.042475,0.000051,25.033977,0.9362,1.230,5.19693,0.00000								262.00,5.21177,24.981511,0.000127,24.980313,1.1967,1.227,5.21177,0.00000
263.00,5.19833,25.042554,0.000055,25.034091,0.9363,1.230,5.19833,0.00000								263.00,5.21289,24.981577,0.000126,24.980301,1.1968,1.227,5.21289,0.00000
264.00,5.20051,25.042488,0.000050,25.034104,0.9365,1.230,5.20051,0.00000								264.00,5.21514,24.981601,0.000123,24.980329,1.1969,1.227,5.21514,0.00000
265.00,5.20205,25.042521,0.000051,25.034125,0.9366,1.230,5.20205,0.00000								265.00,5.21729,24.981600,0.000118,24.980321,1.1969,1.227,5.21729,0.00000
266.00,5.20326,25.042465,0.000046,25.034120,0.9367,1.230,5.20326,0.00000								266.00,5.22031,24.981578,0.000115,24.980313,1.1970,1.227,5.22031,0.00000
267.00,5.20403,25.042421,0.000043,25.034055,0.9369,1.231,5.20403,0.00000								267.00,5.22295,24.981554,0.000118,24.980210,1.1970,1.227,5.22295,0.00000
268.00,5.20339,25.042356,0.000044,25.033996,0.9370,1.231,5.20339,0.00000								268.00,5.22591,24.981579,0.000117,24.980199,1.1970,1.227,5.22591,0.00000
269.00,5.20359,25.042423,0.000045,25.034041,0.9371,1.230,5.20359,0.00000								269.00,5.22772,24.981540,0.000120,24.980130,1.1971,1.227,5.22772,0.00000
270.00,5.20357,25.042398,0.000044,25.034024,0.9373,1.231,5.20357,0.00000								270.00,5.22920,24.981579,0.000121,24.980148,1.1972,1.227,5.22920,0.00000
271.00,5.20397,25.042395,0.000047,25.033992,0.9374,1.230,5.20397,0.00000								271.00,5.22936,24.981649,0.000124,24.980199,1.1972,1.227,5.22936,0.00000
272.00,5.20456,25.042526,0.000050,25.034113,0.9376,1.230,5.20456,0.00000								272.00,5.22957,24.981697,0.000126,24.980284,1.1973,1.227,5.22957,0.00000
273.00,5.20545,25.042560,0.000050,25.034154,0.9377,1.230,5.20545,0.00000								273.00,5.22944,24.981693,0.000128,24.980265,1.1974,1.227,5.22944,0.00000
274.00,5.20585,25.042592,0.000050,25.034186,0.9378,1.230,5.20585,0.00000								274.00,5.22926,24.981698,0.000130,24.980294,1.1974,1.227,5.22926,0.00000
275.00,5.20647,25.042655,0.000054,25.034220,0.9379,1.230,5.20647,0.00000								275.00,5.22915,24.981685,0.000127,24.980287,1.1974,1.227,5.22915,0.00000
276.00,5.20663,25.042681,0.000053,25.034281,0.9380,1.230,5.20663,0.00000								276.00,5.22872,24.981697,0.000128,24.980258,1.1975,1.227,5.22872,0.00000
277.00,5.20743,25.042714,0.000054,25.034260,0.9381,1.230,5.20743,0.00000								277.00,5.22920,24.981661,0.000125,24.980195,1.1976,1.227,5.22920,0.00000
278.00,5.20874,25.042795,0.000054,25.034263,0.9382,1.230,5.20874,0.00000								278.00,5.22912,24.981659,0.000125,24.980206,1.1976,1.227,5.22912,0.00000
279.00,5.20929,25.042796,0.000058,25.034200,0.9383,1.230,5.20929,0.00000								279.00,5.23000,24.981684,0.000122,24.980228,1.1977,1.227,5.23000,0.00000
280.00,5.20993,25.042850,0.000056,25.034149,0.9385,1.230,5.20993,0.00000								280.00,5.23061,24.981714,0.000124,24.980237,1.1978,1.227,5.23061,0.00000
281.00,5.21094,25.042905,0.000058,25.034077,0.9386,1.230,5.21094,0.00000								281.00,5.23171,24.981746,0.000126,24.980269,1.1979,1.227,5.23171,0.00000
282.00,5.21051,25.042872,0.000058,25.034041,0.9387,1.230,5.21051,0.00000								282.00,5.23183,24.981763,0.000130,24.980266,1.1980,1.227,5.23183,0.00000
283.00,5.20899,25.042834,0.000056,25.034039,0.9389,1.230,5.20899,0.00000								283.00,5.23173,24.981775,0.000130,24.980278,1.1980,1.227,5.23173,0.00000
284.00,5.20614,25.042876,0.000051,25.034083,0.9390,1.230,5.20614,0.00000								284.00,5.23180,24.981753,0.000129,24.980235,1.1981,1.227,5.23180,0.00000
285.00,5.20374,25.042808,0.000051,25.034088,0.9391,1.231,5.20374,0.00000								285.00,5.23137,24.981794,0.000131,24.980293,1.1982,1.227,5.23137,0.00000
286.00,5.19981,25.042837,0.000051,25.034124,0.9393,1.231,5.19981,0.00000								286.00,5.23145,24.981729,0.000131,24.980231,1.1983,1.227,5.23145,0.00000
287.00,5.19624,25.042801,0.000049,25.034108,0.9394,1.231,5.19624,0.00000								287.00,5.23138,24.981713,0.000130,24.980230,1.1984,1.227,5.23138,0.00000
288.00,5.19325,25.042745,0.000052,25.034056,0.9395,1.230,5.19325,0.00000								288.00,5.23227,24.981654,0.000128,24.980179,1.1985,1.227,5.23227,0.00000
289.00,5.19229,25.042715,0.000049,25.034029,0.9397,1.231,5.19229,0.00000								289.00,5.23104,24.981689,0.000131,24.980203,1.1986,1.227,5.23104,0.00000
290.00,5.19092,25.042728,0.000050,25.034038,0.9398,1.231,5.19092,0.00000								290.00,5.23066,24.981648,0.000126,24.980109,1.1987,1.227,5.23066,0.00000
291.00,5.18981,25.042618,0.000049,25.033944,0.9399,1.231,5.18981,0.00000								291.00,5.22932,24.981680,0.000126,24.980105,1.1988,1.227,5.22932,0.00000
292.00,5.18857,25.042634,0.000049,25.033922,0.9400,1.231,5.18857,0.00000								292.00,5.22876,24.981701,0.000120,24.980114,1.1989,1.227,5.22876,0.00000
293.00,5.18610,25.042720,0.000049,25.033954,0.9402,1.231,5.18610,0.00000								293.00,5.22835,24.981813,0.000125,24.980190,1.1990,1.227,5.22835,0.00000
294.00,5.18461,25.042697,0.000054,25.033922,0.9403,1.231,5.18461,0.00000								294.00,5.22982,24.981831,0.000123,24.980182,1.1991,1.227,5.22982,0.00000
295.00,5.18274,25.042778,0.000056,25.033977,0.9404,1.230,5.18274,0.00000								295.00,5.22961,24.981849,0.000124,24.980223,1.1991,1.227,5.22961,0.00000
296.00,5.18160,25.042863,0.000052,25.034037,0.9406,1.231,5.18160,0.00000								296.00,5.23015,24.981881,0.000120,24.980258,1.1992,1.227,5.23015,0.00000
297.00,5.18168,25.042954,0.000052,25.034086,0.9407,1.231,5.18168,0.00000								297.00,5.23016,24.981862,0.000124,24.980237,1.1993,1.227,5.23016,0.00000
298.00,5.18306,25.043034,0.000048,25.034126,0.9408,1.231,5.18306,0.00000								298.00,5.23033,24.981868,0.000121,24.980238,1.1994,1.227,5.23033,0.00000
299.00,5.18287,25.043081,0.000046,25.034184,0.9409,1.231,5.18287,0.00000								299.00,5.22945,24.981861,0.000121,24.980265,1.1995,1.228,5.22945,0.00000
300.00,5.18248,25.043040,0.000043,25.034149,0.9410,1.231,5.18248,0.00000								300.00,5.22994,24.981863,0.000123,24.980257,1.1995,1.228,5.22994,0.00000
301.00,5.18293,25.043096,0.000043,25.034217,0.9412,1.231,5.18293,0.00000								301.00,5.23054,24.981801,0.000125,24.980232,1.1996,1.227,5.23054,0.00000
302.00,5.18253,25.043087,0.000045,25.034222,0.9413,1.231,5.18253,0.00000								302.00,5.23009,24.981801,0.000125,24.980254,1.1997,1.228,5.23009,0.00000
303.00,5.18219,25.043006,0.000044,25.034202,0.9414,1.231,5.18219,0.00000								303.00,5.22983,24.981778,0.000126,24.980227,1.1997,1.227,5.22983,0.00000
304.00,5.18219,25.043035,0.000047,25.034204,0.9415,1.231,5.18219,0.00000								304.00,5.22948,24.981764,0.000129,24.980167,1.1998,1.227,5.22948,0.00000
305.00,5.18408,25.043038,0.000045,25.034186,0.9416,1.231,5.18408,0.00000								305.00,5.22970,24.981714,0.000126,24.980060,1.1999,1.227,5.22970,0.00000
306.00,5.18491,25.043058,0.000048,25.034160,0.9417,1.231,5.18491,0.00000								306.00,5.22911,24.981711,0.000128,24.980039,1.1999,1.227,5.22911,0.00000
307.00,5.18583,25.043058,0.000047,25.034135,0.9418,1.231,5.18583,0.00000								307.00,5.23027,24.981744,0.000125,24.980073,1.2000,1.227,5.23027,0.00000
308.00,5.18559,25.043103,0.000050,25.034131,0.9419,1.231,5.18559,0.00000								308.00,5.22966,24.981732,0.000121,24.980084,1.2001,1.228,5.22966,0.00000
309.00,5.18532,25.043057,0.000051,25.034071,0.9420,1.231,5.18532,0.00000								309.00,5.22997,24.981718,0.000119,24.980055,1.2001,1.228,5.22997,0.00000
310.00,5.18468,25.043068,0.000055,25.034090,0.9421,1.231,5.18468,0.00000								310.00,5.23071,24.981708,0.000122,24.980084,1.2002,1.228,5.23071,0.00000
311.00,5.18430,25.043027,0.000057,25.034079,0.9422,1.231,5.18430,0.00000								311.00,5.23064,24.981681,0.000120,24.980026,1.2003,1.228,5.23064,0.00000
312.00,5.18523,25.042997,0.000057,25.034074,0.9424,1.231,5.18523,0.00000								312.00,5.23000,24.981696,0.000119,24.980043,1.2003,1.228,5.23000,0.00000
313.00,5.18622,25.042931,0.000056,25.034014,0.9425,1.231,5.18622,0.00000								313.00,5.23006,24.981621,0.000121,24.980000,1.2003,1.228,5.23006,0.00000
314.00,5.18706,25.042959,0.000055,25.034053,0.9426,1.231,5.18706,0.00000								314.00,5.23031,24.981703,0.000122,24.980111,1.2004,1.228,5.23031,0.00000
315.00,5.18663,25.042953,0.000052,25.034036,0.9427,1.231,5.18663,0.00000								315.00,5.22863,24.981783,0.000121,24.980214,1.2005,1.228,5.22863,0.00000
316.00,5.18660,25.042968,0.000048,25.034037,0.9428,1.231,5.18660,0.00000								316.00,5.22823,24.981781,0.000120,24.980266,1.2005,1.228,5.22823,0.00000
317.00,5.18546,25.042962,0.000051,25.034040,0.9429,1.231,5.18546,0.00000								317.00,5.22699,24.981727,0.000122,24.980237,1.2005,1.228,5.22699,0.00000
318.00,5.18506,25.043064,0.000050,25.034099,0.9430,1.231,5.18506,0.00000								318.00,5.22680,24.981832,0.000123,24.980299,1.2006,1.228,5.22680,0.00000
319.00,5.18562,25.043094,0.000047,25.034090,0.9431,1.232,5.18562,0.00000								319.00,5.22621,24.981755,0.000126,24.980274,1.2006,1.228,5.22621,0.00000
320.00,5.18642,25.043141,0.000050,25.034115,0.9432,1.231,5.18642,0.00000								320.00,5.22770,24.981710,0.000126,24.980252,1.2006,1.228,5.22770,0.00000
321.00,5.18714,25.043192,0.000050,25.034152,0.9433,1.231,5.18714,0.00000								321.00,5.22822,24.981721,0.000125,24.980225,1.2007,1.228,5.22822,0.00000
322.00,5.18720,25.043238,0.000048,25.034161,0.9434,1.231,5.18720,0.00000								322.00,5.23072,24.981806,0.000121,24.980268,1.2007,1.228,5.23072,0.00000
323.00,5.18834,25.043210,0.000049,25.034167,0.9435,1.231,5.18834,0.00000								323.00,5.23252,24.981828,0.000121,24.980264,1.2007,1.228,5.23252,0.00000
324.00,5.18837,25.043212,0.000053,25.034207,0.9436,1.231,5.18837,0.00000								324.00,5.23342,24.981890,0.000116,24.980336,1.2008,1.228,5.23342,0.00000
325.00,5.18764,25.043192,0.000050,25.034175,0.9437,1.231,5.18764,0.00000								325.00,5.23400,24.981944,0.000113,24.980305,1.2008,1.229,5.23400,0.00000
326.00,5.18711,25.043195,0.000050,25.034106,0.9438,1.232,5.18711,0.00000								326.00,5.23452,24.981975,0.000117,24.980276,1.2008,1.229,5.23452,0.00000
327.00,5.18629,25.043195,0.000048,25.034085,0.9439,1.232,5.18629,0.00000								327.00,5.23419,24.981979,0.000125,24.980261,1.2008,1.228,5.23419,0.00000
328.00,5.18561,25.043195,0.000045,25.034029,0.9439,1.232,5.18561,0.00000								328.00,5.23363,24.981919,0.000129,24.980225,1.2009,1.228,5.23363,0.00000
329.00,5.18496,25.043169,0.000045,25.033947,0.9440,1.232,5.18496,0.00000								329.00,5.23436,24.981895,0.000128,24.980090,1.2009,1.228,5.23436,0.00000
330.00,5.18648,25.043229,0.000043,25.033987,0.9441,1.232,5.18648,0.00000								330.00,5.23248,24.981830,0.000132,24.980042,1.2010,1.228,5.23248,0.00000
331.00,5.18663,25.043204,0.000045,25.034020,0.9442,1.232,5.18663,0.00000								331.00,5.23238,24.981850,0.000129,24.980086,1.2010,1.228,5.23238,0.00000
332.00,5.18704,25.043234,0.000048,25.034019,0.9442,1.232,5.18704,0.00000								332.00,5.23166,24.981762,0.000124,24.979990,1.2011,1.228,5.23166,0.00000
333.00,5.18650,25.043238,0.000053,25.034003,0.9443,1.232,5.18650,0.00000								333.00,5.23105,24.981798,0.000116,24.980011,1.2011,1.229,5.23105,0.00000
334.00,5.18728,25.043315,0.000052,25.034051,0.9444,1.232,5.18728,0.00000								334.00,5.23026,24.981826,0.000120,24.980067,1.2012,1.229,5.23026,0.00000
335.00,5.18616,25.043351,0.000055,25.034113,0.9445,1.232,5.18616,0.00000								335.00,5.23103,24.981759,0.000117,24.980077,1.2012,1.229,5.23103,0.00000
336.00,5.18626,25.043315,0.000056,25.034061,0.9446,1.231,5.18626,0.00000								336.00,5.23053,24.981775,0.000119,24.980158,1.2013,1.229,5.23053,0.00000
337.00,5.18742,25.043286,0.000051,25.034056,0.9446,1.232,5.18742,0.00000								337.00,5.23052,24.981836,0.000122,24.980210,1.2013,1.229,5.23052,0.00000
338.00,5.18761,25.043320,0.000051,25.034087,0.9447,1.232,5.18761,0.00000								338.00,5.23144,24.981737,0.000125,24.980111,1.2014,1.229,5.23144,0.00000
339.00,5.18778,25.043300,0.000050,25.034078,0.9448,1.232,5.18778,0.00000								339.00,5.23176,24.981715,0.000121,24.980090,1.2014,1.229,5.23176,0.00000
340.00,5.18799,25.043212,0.000050,25.033953,0.9448,1.232,5.18799,0.00000								340.00,5.23231,24.981722,0.000123,24.980040,1.2015,1.229,5.23231,0.00000
341.00,5.18735,25.043227,0.000046,25.033988,0.9449,1.232,5.18735,0.00000								341.00,5.23131,24.981705,0.000122,24.979985,1.2015,1.229,5.23131,0.00000
342.00,5.18668,25.043283,0.000052,25.034050,0.9450,1.232,5.18668,0.00000								342.00,5.22960,24.981623,0.000122,24.979938,1.2015,1.229,5.22960,0.00000
343.00,5.18705,25.043277,0.000051,25.034062,0.9450,1.232,5.18705,0.00000								343.00,5.22638,24.981736,0.000127,24.980063,1.2016,1.229,5.22638,0.00000
344.00,5.18768,25.043278,0.000050,25.034043,0.9450,1.232,5.18768,0.00000								344.00,5.22343,24.981694,0.000128,24.980050,1.2016,1.228,5.22343,0.00000
345.00,5.18805,25.043306,0.000053,25.034101,0.9451,1.232,5.18805,0.00000								345.00,5.22018,24.981723,0.000129,24.980124,1.2017,1.228,5.22018,0.00000
346.00,5.18924,25.043397,0.000054,25.034133,0.9451,1.232,5.18924,0.00000								346.00,5.22014,24.981686,0.000128,24.980069,1.2018,1.228,5.22014,0.00000
347.00,5.18956,25.043400,0.000054,25.034089,0.9451,1.232,5.18956,0.00000								347.00,5.22093,24.981753,0.000129,24.980114,1.2019,1.228,5.22093,0.00000
348.00,5.18990,25.043410,0.000054,25.034083,0.9452,1.232,5.18990,0.00000								348.00,5.22223,24.981774,0.000124,24.980063,1.2020,1.229,5.22223,0.00000
349.00,5.18891,25.043434,0.000054,25.034083,0.9452,1.232,5.18891,0.00000								349.00,5.22293,24.981828,0.000122,24.980100,1.2021,1.229,5.22293,0.00000
350.00,5.18830,25.043416,0.000045,25.034072,0.9453,1.232,5.18830,0.00000								350.00,5.22409,24.981874,0.000120,24.980098,1.2021,1.229,5.22409,0.00000
351.00,5.18810,25.043408,0.000043,25.034070,0.9453,1.233,5.18810,0.00000								351.00,5.22488,24.981947,0.000121,24.980182,1.2022,1.229,5.22488,0.00000
352.00,5.18853,25.043382,0.000041,25.034039,0.9453,1.233,5.18853,0.00000								352.00,5.22381,24.981928,0.000123,24.980182,1.2023,1.229,5.22381,0.00000
353.00,5.18829,25.043312,0.000040,25.034000,0.9454,1.233,5.18829,0.00000								353.00,5.22425,24.981872,0.000124,24.980152,1.2024,1.229,5.22425,0.00000
354.00,5.18840,25.043218,0.000041,25.033966,0.9454,1.233,5.18840,0.00000								354.00,5.22401,24.981860,0.000128,24.980111,1.2024,1.229,5.22401,0.00000
355.00,5.18931,25.043193,0.000046,25.033900,0.9455,1.233,5.18931,0.00000								355.00,5.22457,24.981867,0.000127,24.980085,1.2025,1.229,5.22457,0.00000
356.00,5.18901,25.043120,0.000049,25.033847,0.9455,1.233,5.18901,0.00000								356.00,5.22262,24.981794,0.000127,24.979983,1.2026,1.229,5.22262,0.00000
357.00,5.18819,25.043080,0.000051,25.033850,0.9456,1.232,5.18819,0.00000								357.00,5.22324,24.981800,0.000120,24.979969,1.2027,1.229,5.22324,0.00000
358.00,5.18771,25.043094,0.000053,25.033857,0.9457,1.232,5.18771,0.00000								358.00,5.22189,24.981779,0.000122,24.979988,1.2027,1.229,5.22189,0.00000
359.00,5.18787,25.043131,0.000053,25.033880,0.9457,1.232,5.18787,0.00000								359.00,5.22205,24.981762,0.000120,24.979990,1.2028,1.229,5.22205,0.00000
360.00,5.18706,25.043106,0.000056,25.033897,0.9458,1.232,5.18706,0.00000								360.00,5.22056,24.981731,0.000125,24.980006,1.2029,1.229,5.22056,0.00000
@3,2.0000,4.0, 360.106999999996								@3,2.0000,4.0, 360
361.00,5.18808,25.043168,0.000056,25.033941,0.9458,1.232,5.18808,0.00000								361.00,5.21983,24.981783,0.000127,24.980084,1.2030,1.229,5.21983,0.00000
362.00,5.18902,25.043171,0.000054,25.033952,0.9459,1.232,5.18902,0.00000								362.00,5.21815,24.981750,0.000128,24.980053,1.2031,1.229,5.21815,0.00000
363.00,5.18795,25.043210,0.000053,25.033971,0.9459,1.232,5.18795,0.00000								363.00,5.21012,24.981773,0.000129,24.980063,1.2032,1.229,5.21012,0.00000
364.00,5.18540,25.043189,0.000052,25.033941,0.9460,1.232,5.18540,0.00000								364.00,5.19130,24.981861,0.000131,24.980129,1.2033,1.229,5.19130,0.00000
365.00,5.18288,25.043240,0.000049,25.033971,0.9461,1.232,5.18288,0.00000								365.00,5.16160,24.981939,0.000128,24.980206,1.2034,1.229,5.16160,0.00000
366.00,5.17913,25.043211,0.000045,25.033930,0.9462,1.233,5.17913,0.00000								366.00,5.12408,24.982013,0.000127,24.980255,1.2036,1.229,5.12408,0.00000
367.00,5.17521,25.043222,0.000043,25.033884,0.9463,1.233,5.17521,0.00000								367.00,5.08251,24.982072,0.000127,24.980269,1.2037,1.229,5.08251,0.00000
368.00,5.17365,25.043194,0.000038,25.033824,0.9464,1.233,5.17365,0.00000								368.00,5.05102,24.982137,0.000124,24.980311,1.2038,1.229,5.05102,0.00000
369.00,5.17328,25.043226,0.000036,25.033873,0.9465,1.233,5.17328,0.00000								369.00,5.03550,24.982025,0.000123,24.980180,1.2039,1.230,5.03550,0.00000
370.00,5.17320,25.043269,0.000036,25.033861,0.9466,1.233,5.17320,0.00000								370.00,5.04057,24.982019,0.000118,24.980129,1.2040,1.230,5.04057,0.00000
371.00,5.17394,25.043305,0.000036,25.033868,0.9467,1.233,5.17394,0.00000								371.00,5.05967,24.982036,0.000121,24.980099,1.2041,1.230,5.05967,0.00000
372.00,5.17547,25.043345,0.000038,25.033910,0.9468,1.233,5.17547,0.00000								372.00,5.08830,24.982035,0.000122,24.980102,1.2042,1.230,5.08830,0.00000
373.00,5.17727,25.043375,0.000039,25.033974,0.9469,1.233,5.17727,0.00000								373.00,5.11778,24.982078,0.000126,24.980072,1.2043,1.230,5.11778,0.00000
374.00,5.17818,25.043389,0.000037,25.033929,0.9470,1.233,5.17818,0.00000								374.00,5.14348,24.982247,0.000127,24.980237,1.2045,1.230,5.14348,0.00000
375.00,5.17936,25.043396,0.000036,25.033936,0.9471,1.233,5.17936,0.00000								375.00,5.16046,24.982247,0.000135,24.980203,1.2046,1.229,5.16046,0.00000
376.00,5.18010,25.043408,0.000038,25.033954,0.9473,1.234,5.18010,0.00000								376.00,5.17229,24.982165,0.000131,24.980146,1.2047,1.230,5.17229,0.00000
377.00,5.18084,25.043362,0.000036,25.033894,0.9474,1.234,5.18084,0.00000								377.00,5.17979,24.982207,0.000130,24.980188,1.2049,1.229,5.17979,0.00000
378.00,5.18165,25.043346,0.000040,25.033858,0.9475,1.234,5.18165,0.00000								378.00,5.18306,24.982167,0.000130,24.980200,1.2050,1.230,5.18306,0.00000
379.00,5.18243,25.043392,0.000042,25.033924,0.9477,1.234,5.18243,0.00000								379.00,5.18539,24.982107,0.000130,24.980100,1.2051,1.229,5.18539,0.00000
380.00,5.18363,25.043299,0.000044,25.033859,0.9478,1.234,5.18363,0.00000								380.00,5.18767,24.982172,0.000130,24.980154,1.2052,1.229,5.18767,0.00000
381.00,5.18466,25.043307,0.000044,25.033829,0.9479,1.234,5.18466,0.00000								381.00,5.19026,24.982225,0.000129,24.980166,1.2054,1.230,5.19026,0.00000
382.00,5.18598,25.043362,0.000046,25.033877,0.9481,1.233,5.18598,0.00000								382.00,5.19138,24.982229,0.000132,24.980128,1.2055,1.229,5.19138,0.00000
383.00,5.18638,25.043372,0.000046,25.033880,0.9482,1.234,5.18638,0.00000								383.00,5.19477,24.982225,0.000129,24.980076,1.2056,1.229,5.19477,0.00000
384.00,5.18790,25.043344,0.000049,25.033826,0.9484,1.233,5.18790,0.00000								384.00,5.19643,24.982230,0.000130,24.980097,1.2057,1.230,5.19643,0.00000
385.00,5.18799,25.043403,0.000051,25.033920,0.9485,1.233,5.18799,0.00000								385.00,5.19795,24.982241,0.000127,24.980076,1.2059,1.230,5.19795,0.00000
386.00,5.18796,25.043341,0.000053,25.033941,0.9487,1.233,5.18796,0.00000								386.00,5.19942,24.982310,0.000133,24.980115,1.2060,1.229,5.19942,0.00000
387.00,5.18690,25.043374,0.000055,25.033968,0.9488,1.233,5.18690,0.00000								387.00,5.20178,24.982382,0.000130,24.980154,1.2061,1.230,5.20178,0.00000
388.00,5.18594,25.043374,0.000059,25.034001,0.9489,1.233,5.18594,0.00000								388.00,5.20147,24.982418,0.000132,24.980185,1.2062,1.230,5.20147,0.00000
389.00,5.18491,25.043330,0.000059,25.033990,0.9491,1.233,5.18491,0.00000								389.00,5.20250,24.982427,0.000130,24.980187,1.2063,1.230,5.20250,0.00000
390.00,5.18401,25.043300,0.000060,25.033928,0.9493,1.233,5.18401,0.00000								390.00,5.20341,24.982391,0.000134,24.980208,1.2064,1.229,5.20341,0.00000
391.00,5.18425,25.043349,0.000057,25.033905,0.9494,1.233,5.18425,0.00000								391.00,5.20395,24.982386,0.000132,24.980217,1.2065,1.229,5.20395,0.00000
392.00,5.18527,25.043296,0.000057,25.033871,0.9496,1.233,5.18527,0.00000								392.00,5.20512,24.982377,0.000135,24.980225,1.2066,1.229,5.20512,0.00000
393.00,5.18779,25.043342,0.000055,25.033866,0.9498,1.233,5.18779,0.00000								393.00,5.20579,24.982330,0.000132,24.980169,1.2067,1.229,5.20579,0.00000
394.00,5.18872,25.043391,0.000057,25.033929,0.9499,1.233,5.18872,0.00000								394.00,5.20663,24.982302,0.000132,24.980125,1.2067,1.229,5.20663,0.00000
395.00,5.18991,25.043438,0.000055,25.033971,0.9501,1.233,5.18991,0.00000								395.00,5.20694,24.982265,0.000129,24.980057,1.2068,1.230,5.20694,0.00000
396.00,5.19027,25.043380,0.000051,25.033947,0.9502,1.233,5.19027,0.00000								396.00,5.20750,24.982213,0.000128,24.980030,1.2069,1.230,5.20750,0.00000
397.00,5.19010,25.043365,0.000051,25.033966,0.9504,1.233,5.19010,0.00000								397.00,5.20731,24.982194,0.000127,24.980006,1.2070,1.230,5.20731,0.00000
398.00,5.18824,25.043333,0.000049,25.034008,0.9505,1.233,5.18824,0.00000								398.00,5.20910,24.982241,0.000128,24.980076,1.2072,1.230,5.20910,0.00000
399.00,5.18712,25.043327,0.000049,25.033987,0.9507,1.233,5.18712,0.00000								399.00,5.20901,24.982245,0.000131,24.980095,1.2073,1.230,5.20901,0.00000
400.00,5.18829,25.043344,0.000047,25.033975,0.9508,1.234,5.18829,0.00000								400.00,5.20984,24.982314,0.000129,24.980174,1.2074,1.230,5.20984,0.00000
401.00,5.18873,25.043375,0.000053,25.034042,0.9510,1.233,5.18873,0.00000								401.00,5.20930,24.982409,0.000130,24.980209,1.2075,1.230,5.20930,0.00000
402.00,5.18932,25.043395,0.000051,25.034023,0.9511,1.234,5.18932,0.00000								402.00,5.20846,24.982410,0.000126,24.980196,1.2076,1.230,5.20846,0.00000
403.00,5.19102,25.043428,0.000053,25.033994,0.9512,1.234,5.19102,0.00000								403.00,5.20766,24.982460,0.000125,24.980189,1.2078,1.230,5.20766,0.00000
404.00,5.19300,25.043438,0.000046,25.033967,0.9514,1.234,5.19300,0.00000								404.00,5.20879,24.982488,0.000124,24.980191,1.2079,1.230,5.20879,0.00000
405.00,5.19296,25.043433,0.000048,25.033981,0.9515,1.234,5.19296,0.00000								405.00,5.20946,24.982455,0.000126,24.980131,1.2080,1.230,5.20946,0.00000
406.00,5.19299,25.043493,0.000047,25.033953,0.9517,1.234,5.19299,0.00000								406.00,5.21030,24.982367,0.000125,24.980096,1.2082,1.230,5.21030,0.00000
407.00,5.19310,25.043567,0.000046,25.034028,0.9518,1.234,5.19310,0.00000								407.00,5.21226,24.982395,0.000128,24.980139,1.2083,1.230,5.21226,0.00000
408.00,5.19156,25.043573,0.000047,25.034013,0.9520,1.234,5.19156,0.00000								408.00,5.21282,24.982385,0.000130,24.980173,1.2084,1.230,5.21282,0.00000
409.00,5.19153,25.043614,0.000052,25.034038,0.9521,1.234,5.19153,0.00000								409.00,5.21387,24.982507,0.000126,24.980316,1.2086,1.230,5.21387,0.00000
410.00,5.19105,25.043605,0.000055,25.034046,0.9523,1.233,5.19105,0.00000								410.00,5.21277,24.982473,0.000125,24.980301,1.2087,1.230,5.21277,0.00000
411.00,5.19093,25.043555,0.000053,25.034003,0.9524,1.234,5.19093,0.00000								411.00,5.21313,24.982517,0.000127,24.980331,1.2089,1.230,5.21313,0.00000
412.00,5.18978,25.043515,0.000058,25.033928,0.9525,1.233,5.18978,0.00000								412.00,5.21243,24.982413,0.000126,24.980235,1.2090,1.230,5.21243,0.00000
413.00,5.19006,25.043466,0.000054,25.033958,0.9526,1.234,5.19006,0.00000								413.00,5.21384,24.982420,0.000125,24.980217,1.2092,1.230,5.21384,0.00000
414.00,5.18933,25.043380,0.000057,25.033939,0.9527,1.233,5.18933,0.00000								414.00,5.21315,24.982405,0.000133,24.980159,1.2093,1.230,5.21315,0.00000
415.00,5.18912,25.043337,0.000057,25.033890,0.9528,1.233,5.18912,0.00000								415.00,5.21335,24.982472,0.000130,24.980224,1.2095,1.230,5.21335,0.00000
416.00,5.19009,25.043398,0.000059,25.034009,0.9529,1.233,5.19009,0.00000								416.00,5.21283,24.982427,0.000132,24.980193,1.2096,1.230,5.21283,0.00000
417.00,5.19144,25.043381,0.000059,25.034055,0.9531,1.233,5.19144,0.00000								417.00,5.21072,24.982505,0.000134,24.980269,1.2098,1.230,5.21072,0.00000
418.00,5.19252,25.043460,0.000059,25.034031,0.9532,1.233,5.19252,0.00000								418.00,5.20715,24.982462,0.000131,24.980233,1.2100,1.230,5.20715,0.00000
419.00,5.19262,25.043525,0.000058,25.034053,0.9533,1.233,5.19262,0.00000								419.00,5.20410,24.982402,0.000132,24.980165,1.2101,1.230,5.20410,0.00000
420.00,5.19340,25.043517,0.000055,25.034073,0.9534,1.233,5.19340,0.00000								420.00,5.20260,24.982450,0.000133,24.980190,1.2103,1.230,5.20260,0.00000
421.00,5.19240,25.043437,0.000053,25.033928,0.9535,1.234,5.19240,0.00000								421.00,5.19986,24.982544,0.000130,24.980222,1.2104,1.230,5.19986,0.00000
422.00,5.19166,25.043451,0.000049,25.033873,0.9536,1.234,5.19166,0.00000								422.00,5.19939,24.982562,0.000130,24.980259,1.2106,1.230,5.19939,0.00000
423.00,5.19108,25.043372,0.000050,25.033859,0.9538,1.234,5.19108,0.00000								423.00,5.19867,24.982556,0.000134,24.980264,1.2107,1.230,5.19867,0.00000
424.00,5.18986,25.043361,0.000047,25.033859,0.9539,1.234,5.18986,0.00000								424.00,5.19726,24.982516,0.000128,24.980341,1.2109,1.230,5.19726,0.00000
425.00,5.18886,25.043408,0.000046,25.033871,0.9539,1.234,5.18886,0.00000								425.00,5.19619,24.982455,0.000130,24.980308,1.2110,1.230,5.19619,0.00000
426.00,5.18698,25.043464,0.000050,25.033960,0.9540,1.234,5.18698,0.00000								426.00,5.19604,24.982394,0.000131,24.980303,1.2111,1.230,5.19604,0.00000
427.00,5.18738,25.043478,0.000048,25.034009,0.9541,1.234,5.18738,0.00000								427.00,5.19479,24.982332,0.000128,24.980254,1.2112,1.230,5.19479,0.00000
428.00,5.18703,25.043594,0.000049,25.034028,0.9542,1.234,5.18703,0.00000								428.00,5.19330,24.982359,0.000125,24.980256,1.2114,1.231,5.19330,0.00000
429.00,5.18786,25.043648,0.000051,25.034019,0.9543,1.234,5.18786,0.00000								429.00,5.19340,24.982427,0.000129,24.980277,1.2115,1.230,5.19340,0.00000
430.00,5.18824,25.043738,0.000051,25.034083,0.9543,1.234,5.18824,0.00000								430.00,5.19196,24.982451,0.000128,24.980272,1.2116,1.230,5.19196,0.00000
431.00,5.18934,25.043781,0.000046,25.034083,0.9544,1.234,5.18934,0.00000								431.00,5.19232,24.982441,0.000126,24.980265,1.2118,1.231,5.19232,0.00000
432.00,5.18913,25.043712,0.000045,25.034039,0.9545,1.234,5.18913,0.00000								432.00,5.19202,24.982569,0.000126,24.980339,1.2119,1.231,5.19202,0.00000
433.00,5.18900,25.043638,0.000046,25.034042,0.9545,1.234,5.18900,0.00000								433.00,5.19287,24.982658,0.000126,24.980398,1.2121,1.231,5.19287,0.00000
434.00,5.18960,25.043628,0.000047,25.034081,0.9546,1.234,5.18960,0.00000								434.00,5.19257,24.982652,0.000130,24.980350,1.2122,1.230,5.19257,0.00000
435.00,5.18942,25.043546,0.000050,25.033946,0.9547,1.234,5.18942,0.00000								435.00,5.19314,24.982790,0.000128,24.980456,1.2124,1.230,5.19314,0.00000
436.00,5.19069,25.043530,0.000052,25.033956,0.9547,1.234,5.19069,0.00000								436.00,5.19123,24.982804,0.000130,24.980412,1.2125,1.230,5.19123,0.00000
437.00,5.19021,25.043602,0.000057,25.033969,0.9548,1.234,5.19021,0.00000								437.00,5.19143,24.982825,0.000126,24.980381,1.2126,1.231,5.19143,0.00000
438.00,5.19071,25.043646,0.000055,25.033938,0.9548,1.234,5.19071,0.00000								438.00,5.19124,24.982764,0.000126,24.980355,1.2127,1.231,5.19124,0.00000
439.00,5.19071,25.043683,0.000056,25.033949,0.9549,1.234,5.19071,0.00000								439.00,5.19207,24.982783,0.000120,24.980384,1.2128,1.231,5.19207,0.00000
440.00,5.19059,25.043746,0.000054,25.034023,0.9549,1.234,5.19059,0.00000								440.00,5.19240,24.982729,0.000121,24.980333,1.2130,1.231,5.19240,0.00000
441.00,5.19040,25.043713,0.000054,25.034011,0.9550,1.234,5.19040,0.00000								441.00,5.19339,24.982846,0.000125,24.980468,1.2131,1.231,5.19339,0.00000
442.00,5.19025,25.043706,0.000053,25.034031,0.9550,1.234,5.19025,0.00000								442.00,5.19384,24.982772,0.000129,24.980466,1.2132,1.231,5.19384,0.00000
443.00,5.19041,25.043661,0.000055,25.034103,0.9551,1.234,5.19041,0.00000								443.00,5.19426,24.982885,0.000125,24.980540,1.2134,1.231,5.19426,0.00000
444.00,5.19000,25.043573,0.000052,25.034061,0.9551,1.234,5.19000,0.00000								444.00,5.19473,24.982856,0.000125,24.980483,1.2135,1.231,5.19473,0.00000
445.00,5.19090,25.043570,0.000056,25.034078,0.9552,1.234,5.19090,0.00000								445.00,5.19446,24.982809,0.000127,24.980471,1.2137,1.231,5.19446,0.00000
446.00,5.19090,25.043633,0.000057,25.034111,0.9553,1.234,5.19090,0.00000								446.00,5.19544,24.982718,0.000126,24.980387,1.2138,1.231,5.19544,0.00000
447.00,5.19215,25.043632,0.000053,25.034101,0.9553,1.234,5.19215,0.00000								447.00,5.19520,24.982697,0.000129,24.980376,1.2140,1.231,5.19520,0.00000
448.00,5.19158,25.043702,0.000052,25.034094,0.9554,1.234,5.19158,0.00000								448.00,5.19482,24.982591,0.000134,24.980327,1.2141,1.231,5.19482,0.00000
449.00,5.19158,25.043811,0.000050,25.034131,0.9554,1.234,5.19158,0.00000								449.00,5.19349,24.982648,0.000137,24.980390,1.2143,1.230,5.19349,0.00000
450.00,5.19129,25.043810,0.000046,25.034130,0.9555,1.234,5.19129,0.00000								450.00,5.19476,24.982664,0.000131,24.980401,1.2144,1.231,5.19476,0.00000
451.00,5.19071,25.043782,0.000044,25.034082,0.9555,1.235,5.19071,0.00000								451.00,5.19416,24.982647,0.000129,24.980372,1.2145,1.231,5.19416,0.00000
452.00,5.19081,25.043771,0.000044,25.034057,0.9556,1.235,5.19081,0.00000								452.00,5.19385,24.982694,0.000127,24.980398,1.2147,1.231,5.19385,0.00000
453.00,5.19179,25.043760,0.000047,25.034026,0.9556,1.235,5.19179,0.00000								453.00,5.19382,24.982719,0.000126,24.980397,1.2148,1.231,5.19382,0.00000
454.00,5.19276,25.043747,0.000048,25.033987,0.9557,1.234,5.19276,0.00000								454.00,5.19426,24.982719,0.000124,24.980349,1.2149,1.231,5.19426,0.00000
455.00,5.19266,25.043749,0.000049,25.033951,0.9557,1.234,5.19266,0.00000								455.00,5.19316,24.982716,0.000126,24.980294,1.2151,1.231,5.19316,0.00000
456.00,5.19254,25.043762,0.000051,25.033916,0.9557,1.234,5.19254,0.00000								456.00,5.19334,24.982790,0.000128,24.980359,1.2152,1.231,5.19334,0.00000
457.00,5.19208,25.043851,0.000054,25.033926,0.9558,1.234,5.19208,0.00000								457.00,5.19410,24.982764,0.000128,24.980318,1.2153,1.231,5.19410,0.00000
458.00,5.19271,25.043855,0.000049,25.033900,0.9558,1.234,5.19271,0.00000								458.00,5.19425,24.982694,0.000128,24.980240,1.2154,1.231,5.19425,0.00000
459.00,5.19290,25.043853,0.000047,25.033890,0.9559,1.235,5.19290,0.00000								459.00,5.19478,24.982692,0.000128,24.980296,1.2155,1.231,5.19478,0.00000
460.00,5.19390,25.043894,0.000049,25.033933,0.9559,1.235,5.19390,0.00000								460.00,5.19359,24.982689,0.000133,24.980295,1.2156,1.231,5.19359,0.00000
461.00,5.19553,25.043912,0.000046,25.034025,0.9560,1.235,5.19553,0.00000								461.00,5.19373,24.982682,0.000129,24.980256,1.2157,1.231,5.19373,0.00000
462.00,5.19607,25.043888,0.000048,25.034033,0.9560,1.235,5.19607,0.00000								462.00,5.19319,24.982645,0.000130,24.980244,1.2158,1.231,5.19319,0.00000
463.00,5.19513,25.043901,0.000048,25.034079,0.9560,1.235,5.19513,0.00000								463.00,5.19414,24.982670,0.000128,24.980295,1.2159,1.231,5.19414,0.00000
464.00,5.19433,25.043924,0.000053,25.034154,0.9560,1.234,5.19433,0.00000								464.00,5.19358,24.982592,0.000129,24.980210,1.2160,1.231,5.19358,0.00000
465.00,5.19342,25.043846,0.000051,25.034118,0.9561,1.234,5.19342,0.00000								465.00,5.19528,24.982608,0.000124,24.980246,1.2161,1.232,5.19528,0.00000
466.00,5.19208,25.043834,0.000050,25.034083,0.9561,1.235,5.19208,0.00000								466.00,5.19538,24.982547,0.000129,24.980228,1.2162,1.231,5.19538,0.00000
467.00,5.19200,25.043817,0.000048,25.034097,0.9562,1.235,5.19200,0.00000								467.00,5.19608,24.982523,0.000126,24.980196,1.2163,1.232,5.19608,0.00000
468.00,5.19293,25.043816,0.000052,25.034079,0.9562,1.234,5.19293,0.00000								468.00,5.19510,24.982606,0.000131,24.980247,1.2164,1.231,5.19510,0.00000
469.00,5.19299,25.043764,0.000051,25.033973,0.9563,1.235,5.19299,0.00000								469.00,5.19534,24.982675,0.000133,24.980295,1.2165,1.231,5.19534,0.00000
470.00,5.19351,25.043843,0.000049,25.034004,0.9564,1.235,5.19351,0.00000								470.00,5.19545,24.982612,0.000136,24.980219,1.2166,1.231,5.19545,0.00000
471.00,5.19389,25.043878,0.000052,25.033983,0.9565,1.235,5.19389,0.00000								471.00,5.19526,24.982668,0.000136,24.980244,1.2167,1.231,5.19526,0.00000
472.00,5.19420,25.043866,0.000052,25.033959,0.9566,1.235,5.19420,0.00000								472.00,5.19556,24.982802,0.000135,24.980312,1.2167,1.231,5.19556,0.00000
473.00,5.19275,25.043815,0.000052,25.033883,0.9566,1.235,5.19275,0.00000								473.00,5.19647,24.982786,0.000133,24.980252,1.2168,1.231,5.19647,0.00000
474.00,5.19201,25.043852,0.000050,25.033904,0.9567,1.235,5.19201,0.00000								474.00,5.19745,24.982835,0.000132,24.980262,1.2169,1.231,5.19745,0.00000
475.00,5.19151,25.043856,0.000054,25.033894,0.9568,1.235,5.19151,0.00000								475.00,5.19693,24.982981,0.000132,24.980360,1.2169,1.231,5.19693,0.00000
476.00,5.19150,25.043869,0.000053,25.033901,0.9568,1.235,5.19150,0.00000								476.00,5.19768,24.983012,0.000130,24.980380,1.2170,1.231,5.19768,0.00000
477.00,5.19179,25.043881,0.000050,25.033856,0.9569,1.235,5.19179,0.00000								477.00,5.19738,24.982953,0.000134,24.980329,1.2170,1.231,5.19738,0.00000
478.00,5.19277,25.043965,0.000049,25.033916,0.9569,1.235,5.19277,0.00000								478.00,5.19712,24.982959,0.000136,24.980315,1.2170,1.231,5.19712,0.00000
479.00,5.19377,25.044007,0.000045,25.033912,0.9570,1.235,5.19377,0.00000								479.00,5.19637,24.982870,0.000138,24.980218,1.2170,1.231,5.19637,0.00000
480.00,5.19372,25.043996,0.000047,25.033859,0.9570,1.235,5.19372,0.00000								480.00,5.19719,24.982798,0.000136,24.980178,1.2171,1.231,5.19719,0.00000
@4,2.0000,4.0, 480.008999999998								@4,2.0000,4.0, 480.010999999999
481.00,5.19430,25.044016,0.000047,25.033853,0.9571,1.235,5.19430,0.00000								481.00,5.19748,24.982751,0.000138,24.980125,1.2171,1.231,5.19748,0.00000
482.00,5.19409,25.044076,0.000050,25.033880,0.9572,1.235,5.19409,0.00000								482.00,5.19675,24.982842,0.000137,24.980181,1.2172,1.231,5.19675,0.00000
483.00,5.19287,25.044081,0.000050,25.033881,0.9573,1.235,5.19287,0.00000								483.00,5.18931,24.982889,0.000135,24.980210,1.2172,1.231,5.18931,0.00000
484.00,5.19036,25.044076,0.000055,25.033889,0.9573,1.235,5.19036,0.00000								484.00,5.17302,24.982870,0.000136,24.980182,1.2173,1.231,5.17302,0.00000
485.00,5.18725,25.044114,0.000051,25.033943,0.9574,1.235,5.18725,0.00000								485.00,5.14619,24.982877,0.000137,24.980184,1.2173,1.231,5.14619,0.00000
486.00,5.18335,25.044085,0.000051,25.033915,0.9575,1.235,5.18335,0.00000								486.00,5.11010,24.982856,0.000136,24.980169,1.2174,1.231,5.11010,0.00000
487.00,5.17991,25.044107,0.000046,25.033947,0.9576,1.235,5.17991,0.00000								487.00,5.07320,24.982868,0.000127,24.980165,1.2174,1.231,5.07320,0.00000
488.00,5.17846,25.044137,0.000041,25.033947,0.9577,1.235,5.17846,0.00000								488.00,5.04402,24.982768,0.000124,24.980128,1.2174,1.232,5.04402,0.00000
489.00,5.17892,25.044097,0.000040,25.033912,0.9578,1.236,5.17892,0.00000								489.00,5.02999,24.982836,0.000117,24.980143,1.2175,1.232,5.02999,0.00000
490.00,5.18089,25.044044,0.000037,25.033890,0.9579,1.236,5.18089,0.00000								490.00,5.03323,24.982873,0.000115,24.980134,1.2175,1.232,5.03323,0.00000
491.00,5.18222,25.043996,0.000041,25.033857,0.9580,1.236,5.18222,0.00000								491.00,5.05265,24.982915,0.000112,24.980190,1.2176,1.232,5.05265,0.00000
492.00,5.18246,25.043971,0.000044,25.033824,0.9581,1.236,5.18246,0.00000								492.00,5.07862,24.982892,0.000115,24.980203,1.2176,1.232,5.07862,0.00000
493.00,5.18304,25.043885,0.000048,25.033782,0.9582,1.235,5.18304,0.00000								493.00,5.10537,24.982961,0.000112,24.980211,1.2176,1.232,5.10537,0.00000
494.00,5.18350,25.043842,0.000048,25.033790,0.9583,1.235,5.18350,0.00000								494.00,5.12758,24.982996,0.000114,24.980293,1.2176,1.232,5.12758,0.00000
495.00,5.18350,25.043827,0.000051,25.033779,0.9584,1.235,5.18350,0.00000								495.00,5.14413,24.983026,0.000111,24.980326,1.2176,1.233,5.14413,0.00000
496.00,5.18410,25.043869,0.000051,25.033863,0.9586,1.235,5.18410,0.00000								496.00,5.15355,24.983052,0.000112,24.980309,1.2176,1.233,5.15355,0.00000
497.00,5.18555,25.043836,0.000048,25.033869,0.9587,1.236,5.18555,0.00000								497.00,5.15962,24.983038,0.000118,24.980266,1.2177,1.233,5.15962,0.00000
498.00,5.18633,25.043840,0.000048,25.033889,0.9588,1.236,5.18633,0.00000								498.00,5.16429,24.983009,0.000123,24.980273,1.2177,1.232,5.16429,0.00000
499.00,5.18714,25.043880,0.000047,25.033889,0.9589,1.236,5.18714,0.00000								499.00,5.16778,24.983045,0.000127,24.980290,1.2177,1.232,5.16778,0.00000
500.00,5.18723,25.043946,0.000048,25.033882,0.9590,1.236,5.18723,0.00000								500.00,5.17140,24.983084,0.000127,24.980308,1.2178,1.232,5.17140,0.00000
501.00,5.18912,25.043967,0.000047,25.033880,0.9591,1.236,5.18912,0.00000								501.00,5.17535,24.983038,0.000129,24.980281,1.2178,1.232,5.17535,0.00000
502.00,5.19043,25.044001,0.000050,25.033903,0.9592,1.236,5.19043,0.00000								502.00,5.17891,24.983045,0.000126,24.980315,1.2178,1.232,5.17891,0.00000
503.00,5.19197,25.044048,0.000050,25.033923,0.9593,1.236,5.19197,0.00000								503.00,5.18219,24.983125,0.000125,24.980367,1.2178,1.232,5.18219,0.00000
504.00,5.19248,25.044067,0.000050,25.033943,0.9594,1.236,5.19248,0.00000								504.00,5.18558,24.983073,0.000123,24.980317,1.2178,1.233,5.18558,0.00000
505.00,5.19402,25.044042,0.000049,25.033935,0.9594,1.236,5.19402,0.00000								505.00,5.18741,24.982964,0.000127,24.980239,1.2179,1.232,5.18741,0.00000
506.00,5.19463,25.044025,0.000048,25.033888,0.9595,1.236,5.19463,0.00000								506.00,5.18956,24.982980,0.000126,24.980227,1.2179,1.233,5.18956,0.00000
507.00,5.19347,25.044031,0.000047,25.033884,0.9596,1.236,5.19347,0.00000								507.00,5.19055,24.983052,0.000127,24.980266,1.2179,1.232,5.19055,0.00000
508.00,5.19267,25.044030,0.000045,25.033896,0.9597,1.236,5.19267,0.00000								508.00,5.19175,24.983016,0.000130,24.980259,1.2180,1.232,5.19175,0.00000
509.00,5.19228,25.044033,0.000047,25.033909,0.9598,1.236,5.19228,0.00000								509.00,5.19358,24.983081,0.000131,24.980354,1.2180,1.232,5.19358,0.00000
510.00,5.19251,25.044050,0.000050,25.033921,0.9599,1.236,5.19251,0.00000								510.00,5.19498,24.983097,0.000131,24.980394,1.2181,1.232,5.19498,0.00000
511.00,5.19198,25.044099,0.000054,25.033951,0.9600,1.236,5.19198,0.00000								511.00,5.19614,24.983157,0.000133,24.980474,1.2181,1.232,5.19614,0.00000
512.00,5.19314,25.044089,0.000056,25.033926,0.9600,1.236,5.19314,0.00000								512.00,5.19708,24.983180,0.000137,24.980498,1.2181,1.232,5.19708,0.00000
513.00,5.19344,25.044112,0.000060,25.033903,0.9601,1.235,5.19344,0.00000								513.00,5.19743,24.983173,0.000132,24.980449,1.2181,1.232,5.19743,0.00000
514.00,5.19254,25.044175,0.000058,25.033943,0.9602,1.235,5.19254,0.00000								514.00,5.19641,24.983110,0.000132,24.980346,1.2181,1.232,5.19641,0.00000
515.00,5.19173,25.044190,0.000055,25.033931,0.9603,1.236,5.19173,0.00000								515.00,5.19701,24.983179,0.000130,24.980345,1.2181,1.232,5.19701,0.00000
516.00,5.19095,25.044167,0.000055,25.033901,0.9604,1.236,5.19095,0.00000								516.00,5.19695,24.983192,0.000136,24.980324,1.2181,1.232,5.19695,0.00000
517.00,5.19155,25.044226,0.000053,25.033940,0.9604,1.236,5.19155,0.00000								517.00,5.19764,24.983096,0.000134,24.980193,1.2181,1.232,5.19764,0.00000
518.00,5.19139,25.044219,0.000056,25.033893,0.9605,1.236,5.19139,0.00000								518.00,5.19836,24.983120,0.000139,24.980245,1.2181,1.232,5.19836,0.00000
519.00,5.19275,25.044211,0.000058,25.033906,0.9606,1.235,5.19275,0.00000								519.00,5.19988,24.983204,0.000138,24.980324,1.2181,1.232,5.19988,0.00000
520.00,5.19295,25.044208,0.000058,25.033937,0.9607,1.235,5.19295,0.00000								520.00,5.19998,24.983186,0.000141,24.980371,1.2181,1.232,5.19998,0.00000
521.00,5.19324,25.044261,0.000055,25.033960,0.9608,1.236,5.19324,0.00000								521.00,5.19984,24.983165,0.000133,24.980393,1.2181,1.232,5.19984,0.00000
522.00,5.19367,25.044284,0.000052,25.033947,0.9609,1.236,5.19367,0.00000								522.00,5.19909,24.983235,0.000132,24.980487,1.2181,1.232,5.19909,0.00000
523.00,5.19465,25.044342,0.000049,25.033983,0.9610,1.236,5.19465,0.00000								523.00,5.19899,24.983171,0.000131,24.980385,1.2181,1.232,5.19899,0.00000
524.00,5.19603,25.044386,0.000042,25.033941,0.9610,1.236,5.19603,0.00000								524.00,5.19847,24.983071,0.000132,24.980277,1.2180,1.232,5.19847,0.00000
525.00,5.19596,25.044416,0.000043,25.033949,0.9611,1.237,5.19596,0.00000								525.00,5.19817,24.983074,0.000132,24.980239,1.2180,1.232,5.19817,0.00000
526.00,5.19711,25.044428,0.000043,25.033948,0.9612,1.237,5.19711,0.00000								526.00,5.19918,24.982988,0.000134,24.980124,1.2180,1.232,5.19918,0.00000
527.00,5.19667,25.044368,0.000046,25.033912,0.9613,1.237,5.19667,0.00000								527.00,5.19987,24.982920,0.000136,24.980057,1.2180,1.232,5.19987,0.00000
528.00,5.19638,25.044351,0.000048,25.033959,0.9614,1.236,5.19638,0.00000								528.00,5.20048,24.982912,0.000133,24.980060,1.2180,1.232,5.20048,0.00000
529.00,5.19501,25.044314,0.000052,25.033935,0.9615,1.236,5.19501,0.00000								529.00,5.20030,24.982823,0.000135,24.980018,1.2180,1.232,5.20030,0.00000
530.00,5.19537,25.044338,0.000050,25.033945,0.9615,1.236,5.19537,0.00000								530.00,5.20147,24.982802,0.000134,24.980010,1.2180,1.232,5.20147,0.00000
531.00,5.19559,25.044305,0.000049,25.033944,0.9616,1.236,5.19559,0.00000								531.00,5.20025,24.982931,0.000132,24.980100,1.2180,1.232,5.20025,0.00000
532.00,5.19551,25.044349,0.000052,25.033980,0.9616,1.236,5.19551,0.00000								532.00,5.19979,24.983009,0.000127,24.980148,1.2180,1.232,5.19979,0.00000
533.00,5.19561,25.044343,0.000048,25.033934,0.9617,1.236,5.19561,0.00000								533.00,5.19922,24.983027,0.000130,24.980161,1.2180,1.232,5.19922,0.00000
534.00,5.19624,25.044378,0.000051,25.033962,0.9617,1.236,5.19624,0.00000								534.00,5.20012,24.983114,0.000128,24.980249,1.2180,1.233,5.20012,0.00000
535.00,5.19658,25.044386,0.000049,25.033949,0.9618,1.236,5.19658,0.00000								535.00,5.19944,24.983115,0.000130,24.980225,1.2180,1.232,5.19944,0.00000
536.00,5.19557,25.044398,0.000054,25.033927,0.9618,1.236,5.19557,0.00000								536.00,5.19922,24.983079,0.000135,24.980171,1.2180,1.232,5.19922,0.00000
537.00,5.19584,25.044412,0.000050,25.033907,0.9619,1.236,5.19584,0.00000								537.00,5.20078,24.983087,0.000140,24.980188,1.2180,1.232,5.20078,0.00000
538.00,5.19658,25.044458,0.000051,25.033938,0.9620,1.236,5.19658,0.00000								538.00,5.20151,24.983166,0.000140,24.980253,1.2181,1.232,5.20151,0.00000
539.00,5.19688,25.044420,0.000049,25.033883,0.9621,1.236,5.19688,0.00000								539.00,5.20324,24.983227,0.000137,24.980274,1.2181,1.232,5.20324,0.00000
540.00,5.19707,25.044400,0.000051,25.033890,0.9621,1.236,5.19707,0.00000								540.00,5.20308,24.983193,0.000131,24.980250,1.2181,1.232,5.20308,0.00000
541.00,5.19737,25.044374,0.000047,25.033942,0.9622,1.237,5.19737,0.00000								541.00,5.20426,24.983299,0.000124,24.980378,1.2181,1.233,5.20426,0.00000
542.00,5.19766,25.044346,0.000045,25.033963,0.9623,1.237,5.19766,0.00000								542.00,5.20349,24.983292,0.000121,24.980318,1.2182,1.233,5.20349,0.00000
543.00,5.19619,25.044306,0.000049,25.033989,0.9623,1.237,5.19619,0.00000								543.00,5.20307,24.983240,0.000121,24.980205,1.2182,1.233,5.20307,0.00000
544.00,5.19593,25.044347,0.000048,25.034090,0.9624,1.237,5.19593,0.00000								544.00,5.20060,24.983214,0.000122,24.980139,1.2182,1.233,5.20060,0.00000
545.00,5.19625,25.044330,0.000049,25.034076,0.9624,1.237,5.19625,0.00000								545.00,5.20132,24.983318,0.000121,24.980171,1.2182,1.233,5.20132,0.00000
546.00,5.19700,25.044374,0.000053,25.034060,0.9624,1.237,5.19700,0.00000								546.00,5.20123,24.983230,0.000124,24.980052,1.2182,1.233,5.20123,0.00000
547.00,5.19632,25.044403,0.000058,25.034067,0.9625,1.236,5.19632,0.00000								547.00,5.20136,24.983176,0.000122,24.980037,1.2183,1.233,5.20136,0.00000
548.00,5.19650,25.044406,0.000054,25.034079,0.9625,1.237,5.19650,0.00000								548.00,5.20139,24.983140,0.000122,24.980040,1.2183,1.233,5.20139,0.00000
549.00,5.19664,25.044409,0.000058,25.034060,0.9626,1.236,5.19664,0.00000								549.00,5.20234,24.983116,0.000123,24.980033,1.2184,1.233,5.20234,0.00000
550.00,5.19607,25.044434,0.000061,25.034090,0.9626,1.236,5.19607,0.00000								550.00,5.20159,24.983129,0.000125,24.980065,1.2185,1.233,5.20159,0.00000
551.00,5.19537,25.044408,0.000055,25.034121,0.9627,1.236,5.19537,0.00000								551.00,5.20084,24.983155,0.000126,24.980090,1.2185,1.233,5.20084,0.00000
552.00,5.19499,25.044357,0.000054,25.034140,0.9627,1.237,5.19499,0.00000								552.00,5.20051,24.983185,0.000129,24.980168,1.2186,1.233,5.20051,0.00000
553.00,5.19531,25.044338,0.000054,25.034086,0.9628,1.237,5.19531,0.00000								553.00,5.20002,24.983262,0.000130,24.980235,1.2186,1.233,5.20002,0.00000
554.00,5.19494,25.044331,0.000054,25.034031,0.9628,1.237,5.19494,0.00000								554.00,5.19925,24.983338,0.000129,24.980329,1.2187,1.233,5.19925,0.00000
555.00,5.19432,25.044346,0.000051,25.033993,0.9629,1.237,5.19432,0.00000								555.00,5.19911,24.983264,0.000132,24.980287,1.2188,1.233,5.19911,0.00000
556.00,5.19355,25.044387,0.000054,25.034001,0.9630,1.237,5.19355,0.00000								556.00,5.20076,24.983294,0.000131,24.980325,1.2189,1.233,5.20076,0.00000
557.00,5.19432,25.044407,0.000052,25.034006,0.9630,1.237,5.19432,0.00000								557.00,5.20138,24.983374,0.000132,24.980310,1.2190,1.233,5.20138,0.00000
558.00,5.19497,25.044382,0.000055,25.034011,0.9630,1.237,5.19497,0.00000								558.00,5.20262,24.983444,0.000129,24.980360,1.2191,1.233,5.20262,0.00000
559.00,5.19534,25.044332,0.000055,25.034059,0.9631,1.237,5.19534,0.00000								559.00,5.20291,24.983440,0.000134,24.980331,1.2192,1.233,5.20291,0.00000
560.00,5.19704,25.044296,0.000055,25.034056,0.9631,1.237,5.19704,0.00000								560.00,5.20363,24.983473,0.000131,24.980370,1.2192,1.233,5.20363,0.00000
561.00,5.19776,25.044295,0.000058,25.034004,0.9631,1.237,5.19776,0.00000								561.00,5.20198,24.983387,0.000132,24.980353,1.2193,1.233,5.20198,0.00000
562.00,5.19784,25.044351,0.000059,25.033972,0.9632,1.237,5.19784,0.00000								562.00,5.20184,24.983289,0.000131,24.980321,1.2193,1.233,5.20184,0.00000
563.00,5.19729,25.044434,0.000060,25.033945,0.9632,1.236,5.19729,0.00000								563.00,5.20127,24.983243,0.000133,24.980316,1.2194,1.233,5.20127,0.00000
564.00,5.19663,25.044473,0.000054,25.033910,0.9633,1.237,5.19663,0.00000								564.00,5.20219,24.983258,0.000127,24.980362,1.2194,1.233,5.20219,0.00000
565.00,5.19522,25.044494,0.000055,25.033920,0.9633,1.237,5.19522,0.00000								565.00,5.20222,24.983252,0.000127,24.980328,1.2195,1.233,5.20222,0.00000
566.00,5.19505,25.044441,0.000054,25.033882,0.9634,1.237,5.19505,0.00000								566.00,5.20222,24.983333,0.000128,24.980312,1.2196,1.233,5.20222,0.00000
567.00,5.19573,25.044430,0.000051,25.033915,0.9634,1.237,5.19573,0.00000								567.00,5.20246,24.983349,0.000129,24.980306,1.2197,1.233,5.20246,0.00000
568.00,5.19615,25.044439,0.000051,25.033987,0.9635,1.237,5.19615,0.00000								568.00,5.20202,24.983349,0.000130,24.980296,1.2197,1.233,5.20202,0.00000
569.00,5.19714,25.044485,0.000055,25.034015,0.9635,1.237,5.19714,0.00000								569.00,5.20101,24.983361,0.000130,24.980261,1.2198,1.233,5.20101,0.00000
570.00,5.19747,25.044482,0.000056,25.034015,0.9636,1.237,5.19747,0.00000								570.00,5.20009,24.983348,0.000130,24.980238,1.2199,1.233,5.20009,0.00000
571.00,5.19743,25.044466,0.000055,25.034022,0.9636,1.237,5.19743,0.00000								571.00,5.20036,24.983402,0.000124,24.980258,1.2199,1.233,5.20036,0.00000
572.00,5.19526,25.044502,0.000059,25.034039,0.9637,1.237,5.19526,0.00000								572.00,5.19948,24.983432,0.000123,24.980264,1.2200,1.234,5.19948,0.00000
573.00,5.19393,25.044496,0.000057,25.034035,0.9638,1.237,5.19393,0.00000								573.00,5.19980,24.983476,0.000121,24.980241,1.2201,1.234,5.19980,0.00000
574.00,5.19173,25.044452,0.000056,25.034043,0.9639,1.237,5.19173,0.00000								574.00,5.19959,24.983507,0.000124,24.980255,1.2202,1.234,5.19959,0.00000
575.00,5.18966,25.044457,0.000054,25.034041,0.9640,1.237,5.18966,0.00000								575.00,5.19958,24.983551,0.000123,24.980283,1.2203,1.234,5.19958,0.00000
576.00,5.18878,25.044557,0.000058,25.034085,0.9641,1.237,5.18878,0.00000								576.00,5.19938,24.983506,0.000128,24.980267,1.2204,1.233,5.19938,0.00000
577.00,5.18735,25.044576,0.000057,25.034084,0.9642,1.237,5.18735,0.00000								577.00,5.19994,24.983522,0.000128,24.980297,1.2205,1.233,5.19994,0.00000
578.00,5.18682,25.044541,0.000056,25.034068,0.9642,1.237,5.18682,0.00000								578.00,5.20036,24.983494,0.000133,24.980309,1.2206,1.233,5.20036,0.00000
579.00,5.18700,25.044540,0.000061,25.034034,0.9643,1.237,5.18700,0.00000								579.00,5.20091,24.983389,0.000132,24.980196,1.2206,1.233,5.20091,0.00000
580.00,5.18798,25.044553,0.000058,25.034029,0.9644,1.237,5.18798,0.00000								580.00,5.20229,24.983459,0.000135,24.980243,1.2207,1.233,5.20229,0.00000
581.00,5.18784,25.044567,0.000059,25.034067,0.9644,1.237,5.18784,0.00000								581.00,5.20268,24.983412,0.000136,24.980192,1.2208,1.233,5.20268,0.00000
582.00,5.18907,25.044556,0.000059,25.034060,0.9645,1.237,5.18907,0.00000								582.00,5.20222,24.983396,0.000137,24.980117,1.2208,1.233,5.20222,0.00000
583.00,5.18969,25.044576,0.000060,25.034031,0.9646,1.237,5.18969,0.00000								583.00,5.20137,24.983395,0.000136,24.980079,1.2209,1.233,5.20137,0.00000
584.00,5.18980,25.044617,0.000055,25.034069,0.9647,1.237,5.18980,0.00000								584.00,5.20192,24.983449,0.000134,24.980166,1.2210,1.233,5.20192,0.00000
585.00,5.18917,25.044580,0.000056,25.034062,0.9648,1.237,5.18917,0.00000								585.00,5.20166,24.983404,0.000133,24.980082,1.2211,1.233,5.20166,0.00000
586.00,5.18808,25.044516,0.000052,25.034045,0.9649,1.237,5.18808,0.00000								586.00,5.20226,24.983418,0.000129,24.980073,1.2212,1.233,5.20226,0.00000
587.00,5.18838,25.044450,0.000046,25.034003,0.9650,1.237,5.18838,0.00000								587.00,5.20295,24.983494,0.000130,24.980170,1.2213,1.233,5.20295,0.00000
588.00,5.18785,25.044423,0.000048,25.033995,0.9651,1.237,5.18785,0.00000								588.00,5.20377,24.983470,0.000129,24.980190,1.2214,1.234,5.20377,0.00000
589.00,5.18824,25.044413,0.000049,25.033974,0.9652,1.237,5.18824,0.00000								589.00,5.20429,24.983473,0.000129,24.980203,1.2215,1.234,5.20429,0.00000
590.00,5.18809,25.044401,0.000054,25.033950,0.9653,1.237,5.18809,0.00000								590.00,5.20410,24.983505,0.000133,24.980234,1.2216,1.233,5.20410,0.00000
591.00,5.18838,25.044428,0.000054,25.033990,0.9654,1.237,5.18838,0.00000								591.00,5.20336,24.983511,0.000138,24.980223,1.2216,1.233,5.20336,0.00000
592.00,5.18845,25.044416,0.000058,25.033997,0.9655,1.237,5.18845,0.00000								592.00,5.20264,24.983526,0.000135,24.980214,1.2217,1.233,5.20264,0.00000
593.00,5.18850,25.044460,0.000054,25.034045,0.9656,1.237,5.18850,0.00000								593.00,5.20253,24.983563,0.000134,24.980222,1.2218,1.233,5.20253,0.00000
594.00,5.18842,25.044480,0.000052,25.034086,0.9657,1.237,5.18842,0.00000								594.00,5.20146,24.983497,0.000135,24.980128,1.2219,1.233,5.20146,0.00000
595.00,5.18793,25.044500,0.000048,25.034103,0.9658,1.238,5.18793,0.00000								595.00,5.20184,24.983464,0.000130,24.980166,1.2219,1.233,5.20184,0.00000
596.00,5.18849,25.044518,0.000046,25.034095,0.9659,1.238,5.18849,0.00000								596.00,5.20193,24.983407,0.000127,24.980167,1.2220,1.234,5.20193,0.00000
597.00,5.18744,25.044541,0.000048,25.034130,0.9660,1.238,5.18744,0.00000								597.00,5.20259,24.983283,0.000125,24.980100,1.2220,1.234,5.20259,0.00000
598.00,5.18781,25.044478,0.000053,25.034113,0.9661,1.238,5.18781,0.00000								598.00,5.20190,24.983297,0.000124,24.980118,1.2221,1.234,5.20190,0.00000
599.00,5.18717,25.044390,0.000056,25.034020,0.9662,1.237,5.18717,0.00000								599.00,5.20231,24.983374,0.000120,24.980180,1.2221,1.234,5.20231,0.00000
600.00,5.18737,25.044410,0.000055,25.034033,0.9663,1.237,5.18737,0.00000								600.00,5.20221,24.983351,0.000123,24.980132,1.2222,1.234,5.20221,0.00000
@5,2.0000,4.0, 600.038								@5,2.0000,4.0, 600.027999999998
601.00,5.18708,25.044436,0.000057,25.034053,0.9663,1.237,5.18708,0.00000								601.00,5.20286,24.983449,0.000123,24.980234,1.2223,1.234,5.20286,0.00000
602.00,5.18740,25.044413,0.000054,25.033995,0.9664,1.237,5.18740,0.00000								602.00,5.20351,24.983443,0.000126,24.980214,1.2223,1.234,5.20351,0.00000
603.00,5.18551,25.044468,0.000053,25.034029,0.9665,1.237,5.18551,0.00000								603.00,5.20117,24.983481,0.000126,24.980286,1.2224,1.234,5.20117,0.00000
604.00,5.18366,25.044504,0.000053,25.034037,0.9665,1.237,5.18366,0.00000								604.00,5.18927,24.983562,0.000129,24.980391,1.2225,1.234,5.18927,0.00000
605.00,5.18155,25.044513,0.000053,25.034028,0.9666,1.237,5.18155,0.00000								605.00,5.16789,24.983704,0.000127,24.980521,1.2226,1.234,5.16789,0.00000
606.00,5.17776,25.044440,0.000055,25.033943,0.9667,1.237,5.17776,0.00000								606.00,5.13700,24.983702,0.000125,24.980513,1.2226,1.234,5.13700,0.00000
607.00,5.17445,25.044445,0.000054,25.033954,0.9667,1.237,5.17445,0.00000								607.00,5.10058,24.983670,0.000124,24.980455,1.2227,1.234,5.10058,0.00000
608.00,5.17337,25.044436,0.000051,25.033924,0.9668,1.238,5.17337,0.00000								608.00,5.06778,24.983653,0.000124,24.980405,1.2227,1.234,5.06778,0.00000
609.00,5.17255,25.044448,0.000045,25.033959,0.9668,1.238,5.17255,0.00000								609.00,5.04712,24.983679,0.000123,24.980400,1.2228,1.234,5.04712,0.00000
610.00,5.17306,25.044502,0.000045,25.033994,0.9669,1.238,5.17306,0.00000								610.00,5.04218,24.983578,0.000122,24.980282,1.2228,1.234,5.04218,0.00000
611.00,5.17442,25.044550,0.000045,25.034009,0.9669,1.238,5.17442,0.00000								611.00,5.05415,24.983602,0.000124,24.980295,1.2229,1.234,5.05415,0.00000
612.00,5.17532,25.044613,0.000044,25.034050,0.9670,1.238,5.17532,0.00000								612.00,5.07702,24.983730,0.000120,24.980417,1.2229,1.235,5.07702,0.00000
613.00,5.17499,25.044650,0.000047,25.034083,0.9671,1.238,5.17499,0.00000								613.00,5.10150,24.983743,0.000123,24.980437,1.2229,1.235,5.10150,0.00000
614.00,5.17634,25.044702,0.000049,25.034108,0.9671,1.238,5.17634,0.00000								614.00,5.12371,24.983628,0.000122,24.980382,1.2230,1.235,5.12371,0.00000
615.00,5.17671,25.044656,0.000049,25.034087,0.9672,1.238,5.17671,0.00000								615.00,5.14085,24.983738,0.000124,24.980483,1.2230,1.235,5.14085,0.00000
616.00,5.17823,25.044653,0.000044,25.034102,0.9673,1.238,5.17823,0.00000								616.00,5.15043,24.983799,0.000125,24.980490,1.2231,1.235,5.15043,0.00000
617.00,5.17971,25.044642,0.000044,25.034116,0.9675,1.238,5.17971,0.00000								617.00,5.15522,24.983731,0.000129,24.980414,1.2231,1.234,5.15522,0.00000
618.00,5.18118,25.044630,0.000044,25.034086,0.9675,1.239,5.18118,0.00000								618.00,5.15864,24.983723,0.000129,24.980344,1.2232,1.234,5.15864,0.00000
619.00,5.18109,25.044635,0.000045,25.034085,0.9676,1.239,5.18109,0.00000								619.00,5.16164,24.983808,0.000128,24.980354,1.2233,1.235,5.16164,0.00000
620.00,5.18163,25.044675,0.000045,25.034141,0.9677,1.239,5.18163,0.00000								620.00,5.16414,24.983759,0.000126,24.980284,1.2233,1.235,5.16414,0.00000
621.00,5.18221,25.044691,0.000051,25.034122,0.9678,1.238,5.18221,0.00000								621.00,5.16813,24.983735,0.000128,24.980286,1.2234,1.235,5.16813,0.00000
622.00,5.18321,25.044732,0.000056,25.034120,0.9679,1.238,5.18321,0.00000								622.00,5.17115,24.983868,0.000131,24.980414,1.2235,1.234,5.17115,0.00000
623.00,5.18433,25.044770,0.000057,25.034113,0.9681,1.238,5.18433,0.00000								623.00,5.17537,24.983947,0.000131,24.980477,1.2236,1.234,5.17537,0.00000
624.00,5.18579,25.044768,0.000057,25.034051,0.9682,1.238,5.18579,0.00000								624.00,5.17858,24.983985,0.000135,24.980505,1.2236,1.234,5.17858,0.00000
625.00,5.18701,25.044787,0.000056,25.034008,0.9683,1.238,5.18701,0.00000								625.00,5.18188,24.983963,0.000135,24.980499,1.2237,1.234,5.18188,0.00000
626.00,5.18712,25.044752,0.000054,25.033974,0.9684,1.238,5.18712,0.00000								626.00,5.18323,24.983964,0.000136,24.980489,1.2237,1.234,5.18323,0.00000
627.00,5.18694,25.044733,0.000050,25.033986,0.9685,1.239,5.18694,0.00000								627.00,5.18543,24.983926,0.000132,24.980450,1.2238,1.234,5.18543,0.00000
628.00,5.18661,25.044719,0.000048,25.034016,0.9686,1.239,5.18661,0.00000								628.00,5.18623,24.983834,0.000134,24.980389,1.2238,1.234,5.18623,0.00000
629.00,5.18626,25.044749,0.000048,25.034101,0.9687,1.239,5.18626,0.00000								629.00,5.18717,24.983756,0.000133,24.980288,1.2239,1.234,5.18717,0.00000
630.00,5.18685,25.044748,0.000055,25.034126,0.9688,1.239,5.18685,0.00000								630.00,5.18808,24.983731,0.000135,24.980272,1.2239,1.234,5.18808,0.00000
631.00,5.18690,25.044765,0.000059,25.034144,0.9689,1.238,5.18690,0.00000								631.00,5.18958,24.983696,0.000133,24.980232,1.2240,1.234,5.18958,0.00000
632.00,5.18783,25.044802,0.000060,25.034101,0.9689,1.238,5.18783,0.00000								632.00,5.18954,24.983707,0.000137,24.980229,1.2241,1.234,5.18954,0.00000
633.00,5.18791,25.044787,0.000064,25.034089,0.9690,1.238,5.18791,0.00000								633.00,5.19021,24.983777,0.000136,24.980323,1.2241,1.234,5.19021,0.00000
634.00,5.18871,25.044797,0.000062,25.034080,0.9691,1.238,5.18871,0.00000								634.00,5.19161,24.983796,0.000136,24.980375,1.2242,1.234,5.19161,0.00000
635.00,5.18824,25.044802,0.000059,25.034065,0.9692,1.238,5.18824,0.00000								635.00,5.19053,24.983772,0.000137,24.980357,1.2243,1.234,5.19053,0.00000
636.00,5.18928,25.044834,0.000057,25.034034,0.9694,1.239,5.18928,0.00000								636.00,5.19116,24.983755,0.000134,24.980334,1.2244,1.234,5.19116,0.00000
637.00,5.18966,25.044853,0.000056,25.034028,0.9695,1.239,5.18966,0.00000								637.00,5.19147,24.983706,0.000133,24.980327,1.2244,1.234,5.19147,0.00000
638.00,5.18991,25.044900,0.000054,25.033995,0.9696,1.239,5.18991,0.00000								638.00,5.19249,24.983613,0.000129,24.980209,1.2245,1.234,5.19249,0.00000
639.00,5.19042,25.044872,0.000054,25.033935,0.9698,1.239,5.19042,0.00000								639.00,5.19199,24.983639,0.000129,24.980229,1.2245,1.234,5.19199,0.00000
640.00,5.19009,25.044892,0.000056,25.033986,0.9699,1.239,5.19009,0.00000								640.00,5.19427,24.983625,0.000126,24.980223,1.2246,1.235,5.19427,0.00000
641.00,5.18962,25.044945,0.000057,25.034097,0.9700,1.239,5.18962,0.00000								641.00,5.19414,24.983712,0.000131,24.980342,1.2246,1.235,5.19414,0.00000
642.00,5.18881,25.044890,0.000058,25.034097,0.9702,1.239,5.18881,0.00000								642.00,5.19533,24.983659,0.000127,24.980283,1.2247,1.235,5.19533,0.00000
643.00,5.18961,25.044896,0.000056,25.034140,0.9703,1.239,5.18961,0.00000								643.00,5.19431,24.983777,0.000130,24.980416,1.2248,1.235,5.19431,0.00000
644.00,5.18810,25.044919,0.000058,25.034179,0.9704,1.239,5.18810,0.00000								644.00,5.19452,24.983706,0.000130,24.980380,1.2248,1.235,5.19452,0.00000
645.00,5.18865,25.044868,0.000051,25.034113,0.9705,1.239,5.18865,0.00000								645.00,5.19387,24.983727,0.000133,24.980420,1.2249,1.235,5.19387,0.00000
646.00,5.18823,25.044820,0.000052,25.034034,0.9706,1.239,5.18823,0.00000								646.00,5.19323,24.983727,0.000129,24.980389,1.2250,1.235,5.19323,0.00000
647.00,5.18784,25.044815,0.000053,25.034003,0.9707,1.239,5.18784,0.00000								647.00,5.19336,24.983788,0.000132,24.980479,1.2250,1.235,5.19336,0.00000
648.00,5.18768,25.044771,0.000059,25.033950,0.9708,1.239,5.18768,0.00000								648.00,5.19372,24.983683,0.000133,24.980345,1.2250,1.235,5.19372,0.00000
649.00,5.18737,25.044750,0.000061,25.033954,0.9710,1.238,5.18737,0.00000								649.00,5.19436,24.983747,0.000133,24.980381,1.2251,1.234,5.19436,0.00000
650.00,5.18795,25.044713,0.000064,25.033949,0.9711,1.238,5.18795,0.00000								650.00,5.19547,24.983758,0.000131,24.980352,1.2251,1.235,5.19547,0.00000
651.00,5.18804,25.044712,0.000063,25.033976,0.9712,1.238,5.18804,0.00000								651.00,5.19808,24.983658,0.000130,24.980267,1.2251,1.235,5.19808,0.00000
652.00,5.18942,25.044755,0.000058,25.034011,0.9713,1.239,5.18942,0.00000								652.00,5.19896,24.983704,0.000130,24.980249,1.2252,1.235,5.19896,0.00000
653.00,5.18926,25.044765,0.000055,25.034021,0.9714,1.239,5.18926,0.00000								653.00,5.19991,24.983769,0.000129,24.980315,1.2252,1.235,5.19991,0.00000
654.00,5.19096,25.044780,0.000052,25.034011,0.9715,1.239,5.19096,0.00000								654.00,5.19951,24.983826,0.000130,24.980305,1.2253,1.235,5.19951,0.00000
655.00,5.19077,25.044883,0.000054,25.034056,0.9717,1.239,5.19077,0.00000								655.00,5.19872,24.983869,0.000131,24.980370,1.2254,1.235,5.19872,0.00000
656.00,5.19135,25.044917,0.000053,25.034037,0.9718,1.239,5.19135,0.00000								656.00,5.19735,24.983912,0.000135,24.980408,1.2254,1.234,5.19735,0.00000
657.00,5.19090,25.044949,0.000058,25.034023,0.9719,1.239,5.19090,0.00000								657.00,5.19696,24.983891,0.000135,24.980359,1.2255,1.234,5.19696,0.00000
658.00,5.19105,25.044950,0.000062,25.033983,0.9720,1.239,5.19105,0.00000								658.00,5.19675,24.983965,0.000137,24.980426,1.2255,1.234,5.19675,0.00000
659.00,5.19100,25.044979,0.000067,25.034009,0.9721,1.238,5.19100,0.00000								659.00,5.19795,24.983894,0.000136,24.980380,1.2256,1.234,5.19795,0.00000
660.00,5.19157,25.044984,0.000070,25.033994,0.9722,1.238,5.19157,0.00000								660.00,5.19826,24.983835,0.000136,24.980241,1.2256,1.234,5.19826,0.00000
661.00,5.19230,25.044966,0.000065,25.033960,0.9723,1.238,5.19230,0.00000								661.00,5.19852,24.983884,0.000134,24.980235,1.2257,1.235,5.19852,0.00000
662.00,5.19291,25.044931,0.000062,25.033949,0.9725,1.239,5.19291,0.00000								662.00,5.19880,24.983920,0.000133,24.980269,1.2257,1.235,5.19880,0.00000
663.00,5.19297,25.044984,0.000055,25.034000,0.9726,1.239,5.19297,0.00000								663.00,5.19899,24.983819,0.000130,24.980147,1.2258,1.235,5.19899,0.00000
664.00,5.19263,25.044955,0.000051,25.033934,0.9727,1.239,5.19263,0.00000								664.00,5.19810,24.983851,0.000130,24.980169,1.2258,1.235,5.19810,0.00000
665.00,5.19220,25.044903,0.000050,25.033885,0.9727,1.239,5.19220,0.00000								665.00,5.19763,24.983863,0.000134,24.980232,1.2259,1.235,5.19763,0.00000
666.00,5.19202,25.044924,0.000053,25.033956,0.9728,1.239,5.19202,0.00000								666.00,5.19780,24.983821,0.000130,24.980235,1.2259,1.235,5.19780,0.00000
667.00,5.19060,25.044933,0.000054,25.033972,0.9729,1.239,5.19060,0.00000								667.00,5.19748,24.983832,0.000133,24.980238,1.2259,1.235,5.19748,0.00000
668.00,5.19047,25.044864,0.000054,25.033944,0.9730,1.239,5.19047,0.00000								668.00,5.19814,24.983812,0.000134,24.980241,1.2260,1.235,5.19814,0.00000
669.00,5.18979,25.044871,0.000054,25.034035,0.9731,1.239,5.18979,0.00000								669.00,5.19838,24.983830,0.000136,24.980252,1.2260,1.235,5.19838,0.00000
670.00,5.19014,25.044872,0.000051,25.034047,0.9732,1.239,5.19014,0.00000								670.00,5.19874,24.983885,0.000127,24.980253,1.2260,1.235,5.19874,0.00000
671.00,5.18983,25.044850,0.000051,25.034004,0.9733,1.239,5.18983,0.00000								671.00,5.19796,24.983888,0.000129,24.980191,1.2261,1.235,5.19796,0.00000
672.00,5.19096,25.044842,0.000052,25.033974,0.9734,1.239,5.19096,0.00000								672.00,5.19778,24.983919,0.000125,24.980198,1.2261,1.235,5.19778,0.00000
673.00,5.19221,25.044907,0.000052,25.034032,0.9734,1.239,5.19221,0.00000								673.00,5.19703,24.983904,0.000126,24.980171,1.2261,1.235,5.19703,0.00000
674.00,5.19330,25.044918,0.000051,25.034001,0.9735,1.239,5.19330,0.00000								674.00,5.19663,24.983880,0.000120,24.980165,1.2262,1.236,5.19663,0.00000
675.00,5.19299,25.044949,0.000051,25.033996,0.9736,1.239,5.19299,0.00000								675.00,5.19705,24.983813,0.000127,24.980164,1.2262,1.236,5.19705,0.00000
676.00,5.19244,25.045000,0.000051,25.034007,0.9737,1.239,5.19244,0.00000								676.00,5.19781,24.983984,0.000129,24.980364,1.2262,1.235,5.19781,0.00000
677.00,5.19266,25.045058,0.000046,25.034039,0.9737,1.240,5.19266,0.00000								677.00,5.19889,24.983828,0.000130,24.980313,1.2263,1.235,5.19889,0.00000
678.00,5.19090,25.045043,0.000051,25.033983,0.9738,1.239,5.19090,0.00000								678.00,5.19941,24.983864,0.000133,24.980380,1.2263,1.235,5.19941,0.00000
679.00,5.19202,25.045094,0.000049,25.033968,0.9739,1.240,5.19202,0.00000								679.00,5.20029,24.983879,0.000134,24.980389,1.2263,1.235,5.20029,0.00000
680.00,5.19132,25.045137,0.000050,25.033992,0.9739,1.240,5.19132,0.00000								680.00,5.19989,24.983849,0.000133,24.980319,1.2263,1.235,5.19989,0.00000
681.00,5.19209,25.045141,0.000049,25.033998,0.9740,1.240,5.19209,0.00000								681.00,5.20021,24.983648,0.000130,24.980164,1.2263,1.235,5.20021,0.00000
682.00,5.19199,25.045095,0.000051,25.033953,0.9740,1.240,5.19199,0.00000								682.00,5.19863,24.983694,0.000132,24.980145,1.2264,1.235,5.19863,0.00000
683.00,5.19340,25.045123,0.000048,25.033972,0.9741,1.240,5.19340,0.00000								683.00,5.19737,24.983819,0.000129,24.980212,1.2265,1.235,5.19737,0.00000
684.00,5.19225,25.045170,0.000051,25.033996,0.9742,1.240,5.19225,0.00000								684.00,5.19604,24.983840,0.000134,24.980193,1.2265,1.235,5.19604,0.00000
685.00,5.19299,25.045186,0.000053,25.033982,0.9742,1.240,5.19299,0.00000								685.00,5.19630,24.983932,0.000132,24.980249,1.2266,1.236,5.19630,0.00000
686.00,5.19324,25.045213,0.000052,25.034018,0.9743,1.240,5.19324,0.00000								686.00,5.19529,24.983974,0.000135,24.980185,1.2267,1.235,5.19529,0.00000
687.00,5.19194,25.045258,0.000056,25.034052,0.9743,1.240,5.19194,0.00000								687.00,5.19591,24.984052,0.000135,24.980272,1.2268,1.235,5.19591,0.00000
688.00,5.19113,25.045306,0.000056,25.034086,0.9744,1.239,5.19113,0.00000								688.00,5.19621,24.983977,0.000136,24.980177,1.2268,1.235,5.19621,0.00000
689.00,5.19124,25.045239,0.000059,25.034078,0.9744,1.239,5.19124,0.00000								689.00,5.19721,24.984051,0.000133,24.980268,1.2269,1.235,5.19721,0.00000
690.00,5.19137,25.045198,0.000060,25.034085,0.9745,1.239,5.19137,0.00000								690.00,5.19734,24.984101,0.000133,24.980315,1.2269,1.235,5.19734,0.00000
691.00,5.19115,25.045164,0.000063,25.034059,0.9746,1.239,5.19115,0.00000								691.00,5.19818,24.984133,0.000132,24.980380,1.2270,1.235,5.19818,0.00000
692.00,5.19187,25.045160,0.000060,25.034105,0.9746,1.239,5.19187,0.00000								692.00,5.19872,24.984179,0.000127,24.980379,1.2270,1.236,5.19872,0.00000
693.00,5.19254,25.045112,0.000060,25.034063,0.9747,1.239,5.19254,0.00000								693.00,5.19810,24.984200,0.000128,24.980403,1.2271,1.236,5.19810,0.00000
694.00,5.19224,25.045112,0.000057,25.034007,0.9748,1.240,5.19224,0.00000								694.00,5.19753,24.984105,0.000127,24.980295,1.2272,1.236,5.19753,0.00000
695.00,5.19319,25.045097,0.000057,25.033990,0.9749,1.240,5.19319,0.00000								695.00,5.19698,24.984148,0.000130,24.980326,1.2272,1.236,5.19698,0.00000
696.00,5.19336,25.045144,0.000056,25.034010,0.9749,1.240,5.19336,0.00000								696.00,5.19714,24.984139,0.000130,24.980356,1.2273,1.236,5.19714,0.00000
697.00,5.19387,25.045165,0.000056,25.034007,0.9750,1.240,5.19387,0.00000								697.00,5.19666,24.984193,0.000135,24.980412,1.2274,1.235,5.19666,0.00000
698.00,5.19380,25.045211,0.000055,25.034048,0.9751,1.240,5.19380,0.00000								698.00,5.19808,24.984262,0.000131,24.980447,1.2275,1.236,5.19808,0.00000
699.00,5.19470,25.045233,0.000055,25.034084,0.9752,1.240,5.19470,0.00000								699.00,5.19847,24.984316,0.000134,24.980487,1.2276,1.236,5.19847,0.00000
700.00,5.19319,25.045298,0.000056,25.034109,0.9752,1.240,5.19319,0.00000								700.00,5.19845,24.984262,0.000133,24.980454,1.2277,1.236,5.19845,0.00000
701.00,5.19299,25.045302,0.000055,25.034082,0.9753,1.240,5.19299,0.00000								701.00,5.19754,24.984212,0.000136,24.980339,1.2277,1.235,5.19754,0.00000
702.00,5.19311,25.045334,0.000058,25.034064,0.9754,1.240,5.19311,0.00000								702.00,5.19749,24.984154,0.000135,24.980277,1.2278,1.235,5.19749,0.00000
703.00,5.19285,25.045304,0.000059,25.034052,0.9755,1.240,5.19285,0.00000								703.00,5.19699,24.984045,0.000135,24.980205,1.2279,1.235,5.19699,0.00000
704.00,5.19246,25.045335,0.000052,25.034083,0.9756,1.240,5.19246,0.00000								704.00,5.19632,24.984003,0.000131,24.980173,1.2280,1.236,5.19632,0.00000
705.00,5.19252,25.045304,0.000050,25.034065,0.9756,1.240,5.19252,0.00000								705.00,5.19678,24.984018,0.000129,24.980176,1.2281,1.236,5.19678,0.00000
706.00,5.19256,25.045304,0.000049,25.034062,0.9757,1.240,5.19256,0.00000								706.00,5.19645,24.984085,0.000129,24.980278,1.2282,1.236,5.19645,0.00000
707.00,5.19200,25.045266,0.000051,25.034036,0.9757,1.240,5.19200,0.00000								707.00,5.19687,24.984000,0.000126,24.980195,1.2283,1.236,5.19687,0.00000
708.00,5.19229,25.045290,0.000053,25.034020,0.9758,1.240,5.19229,0.00000								708.00,5.19685,24.984047,0.000130,24.980218,1.2284,1.236,5.19685,0.00000
709.00,5.19257,25.045250,0.000064,25.033947,0.9759,1.240,5.19257,0.00000								709.00,5.19773,24.984056,0.000132,24.980234,1.2285,1.236,5.19773,0.00000
710.00,5.19308,25.045226,0.000066,25.033907,0.9759,1.240,5.19308,0.00000								710.00,5.19700,24.984047,0.000134,24.980221,1.2286,1.236,5.19700,0.00000
711.00,5.19275,25.045163,0.000072,25.033871,0.9760,1.239,5.19275,0.00000								711.00,5.19810,24.984071,0.000130,24.980233,1.2288,1.236,5.19810,0.00000
712.00,5.19324,25.045218,0.000073,25.033913,0.9761,1.239,5.19324,0.00000								712.00,5.19723,24.984220,0.000132,24.980361,1.2289,1.236,5.19723,0.00000
713.00,5.19305,25.045216,0.000069,25.033939,0.9761,1.239,5.19305,0.00000								713.00,5.19756,24.984160,0.000127,24.980330,1.2291,1.236,5.19756,0.00000
714.00,5.19213,25.045191,0.000069,25.033976,0.9762,1.240,5.19213,0.00000								714.00,5.19700,24.984124,0.000127,24.980279,1.2292,1.236,5.19700,0.00000
715.00,5.19237,25.045240,0.000065,25.034045,0.9762,1.240,5.19237,0.00000								715.00,5.19698,24.984049,0.000123,24.980213,1.2293,1.236,5.19698,0.00000
716.00,5.19167,25.045270,0.000061,25.034089,0.9763,1.240,5.19167,0.00000								716.00,5.19694,24.984054,0.000121,24.980280,1.2295,1.236,5.19694,0.00000
717.00,5.19104,25.045244,0.000056,25.034072,0.9763,1.240,5.19104,0.00000								717.00,5.19711,24.983965,0.000122,24.980257,1.2296,1.236,5.19711,0.00000
718.00,5.19049,25.045301,0.000059,25.034098,0.9764,1.240,5.19049,0.00000								718.00,5.19716,24.984016,0.000126,24.980314,1.2297,1.236,5.19716,0.00000
719.00,5.19070,25.045392,0.000054,25.034121,0.9765,1.240,5.19070,0.00000								719.00,5.19722,24.984160,0.000128,24.980452,1.2298,1.236,5.19722,0.00000
720.00,5.19058,25.045432,0.000057,25.034125,0.9765,1.240,5.19058,0.00000								720.00,5.19807,24.984212,0.000130,24.980528,1.2299,1.236,5.19807,0.00000
@6,2.0000,4.0, 720.034999999996								@6,2.0000,4.0, 720.053
721.00,5.19030,25.045409,0.000060,25.034088,0.9766,1.240,5.19030,0.00000								721.00,5.19693,24.984240,0.000135,24.980517,1.2300,1.236,5.19693,0.00000
722.00,5.19024,25.045411,0.000062,25.034062,0.9767,1.240,5.19024,0.00000								722.00,5.19679,24.984263,0.000130,24.980485,1.2301,1.236,5.19679,0.00000
723.00,5.18879,25.045399,0.000066,25.034034,0.9767,1.240,5.18879,0.00000								723.00,5.19217,24.984357,0.000129,24.980537,1.2302,1.236,5.19217,0.00000
724.00,5.18691,25.045321,0.000066,25.033972,0.9768,1.240,5.18691,0.00000								724.00,5.18183,24.984320,0.000127,24.980448,1.2303,1.236,5.18183,0.00000
725.00,5.18260,25.045310,0.000064,25.033934,0.9769,1.240,5.18260,0.00000								725.00,5.16198,24.984341,0.000131,24.980419,1.2304,1.236,5.16198,0.00000
726.00,5.17870,25.045370,0.000061,25.033927,0.9770,1.240,5.17870,0.00000								726.00,5.13466,24.984273,0.000128,24.980335,1.2305,1.236,5.13466,0.00000
727.00,5.17508,25.045340,0.000059,25.033923,0.9771,1.240,5.17508,0.00000								727.00,5.10273,24.984216,0.000130,24.980279,1.2306,1.236,5.10273,0.00000
728.00,5.17330,25.045328,0.000049,25.033901,0.9772,1.241,5.17330,0.00000								728.00,5.07413,24.984103,0.000127,24.980202,1.2307,1.237,5.07413,0.00000
729.00,5.17300,25.045343,0.000048,25.033882,0.9772,1.241,5.17300,0.00000								729.00,5.05534,24.983991,0.000125,24.980198,1.2308,1.237,5.05534,0.00000
730.00,5.17449,25.045320,0.000048,25.033925,0.9773,1.241,5.17449,0.00000								730.00,5.05029,24.984021,0.000123,24.980270,1.2310,1.237,5.05029,0.00000
731.00,5.17766,25.045260,0.000049,25.033948,0.9774,1.241,5.17766,0.00000								731.00,5.06057,24.984017,0.000123,24.980276,1.2310,1.237,5.06057,0.00000
732.00,5.17851,25.045244,0.000051,25.033948,0.9774,1.241,5.17851,0.00000								732.00,5.07884,24.984058,0.000124,24.980314,1.2311,1.237,5.07884,0.00000
733.00,5.17908,25.045240,0.000054,25.033948,0.9775,1.241,5.17908,0.00000								733.00,5.10166,24.984111,0.000123,24.980368,1.2311,1.237,5.10166,0.00000
734.00,5.17873,25.045298,0.000054,25.033996,0.9776,1.241,5.17873,0.00000								734.00,5.12123,24.984200,0.000124,24.980454,1.2312,1.237,5.12123,0.00000
735.00,5.17832,25.045296,0.000049,25.033943,0.9777,1.241,5.17832,0.00000								735.00,5.13772,24.984141,0.000124,24.980381,1.2312,1.237,5.13772,0.00000
736.00,5.17805,25.045330,0.000047,25.033951,0.9778,1.241,5.17805,0.00000								736.00,5.14595,24.984153,0.000127,24.980403,1.2313,1.237,5.14595,0.00000
737.00,5.17979,25.045376,0.000046,25.033967,0.9778,1.241,5.17979,0.00000								737.00,5.15135,24.984128,0.000128,24.980434,1.2313,1.237,5.15135,0.00000
738.00,5.18129,25.045372,0.000047,25.033979,0.9779,1.241,5.18129,0.00000								738.00,5.15306,24.984055,0.000133,24.980434,1.2314,1.237,5.15306,0.00000
739.00,5.18144,25.045372,0.000052,25.033949,0.9780,1.241,5.18144,0.00000								739.00,5.15583,24.983982,0.000134,24.980347,1.2314,1.236,5.15583,0.00000
740.00,5.18270,25.045425,0.000054,25.033953,0.9781,1.241,5.18270,0.00000								740.00,5.15792,24.984012,0.000133,24.980407,1.2315,1.237,5.15792,0.00000
741.00,5.18320,25.045498,0.000056,25.033940,0.9782,1.241,5.18320,0.00000								741.00,5.16326,24.984013,0.000129,24.980389,1.2315,1.237,5.16326,0.00000
742.00,5.18299,25.045543,0.000057,25.033916,0.9782,1.241,5.18299,0.00000								742.00,5.16767,24.983988,0.000133,24.980326,1.2316,1.237,5.16767,0.00000
743.00,5.18329,25.045574,0.000061,25.033871,0.9783,1.240,5.18329,0.00000								743.00,5.17224,24.984017,0.000132,24.980277,1.2316,1.237,5.17224,0.00000
744.00,5.18496,25.045551,0.000058,25.033846,0.9784,1.241,5.18496,0.00000								744.00,5.17739,24.984092,0.000134,24.980349,1.2316,1.237,5.17739,0.00000
745.00,5.18607,25.045530,0.000059,25.033821,0.9784,1.241,5.18607,0.00000								745.00,5.18180,24.984030,0.000136,24.980280,1.2316,1.237,5.18180,0.00000
746.00,5.18622,25.045469,0.000057,25.033793,0.9785,1.241,5.18622,0.00000								746.00,5.18374,24.984008,0.000135,24.980247,1.2316,1.237,5.18374,0.00000
747.00,5.18722,25.045491,0.000055,25.033838,0.9786,1.241,5.18722,0.00000								747.00,5.18556,24.984060,0.000133,24.980299,1.2317,1.237,5.18556,0.00000
748.00,5.18728,25.045513,0.000048,25.033899,0.9786,1.241,5.18728,0.00000								748.00,5.18891,24.984064,0.000131,24.980255,1.2316,1.237,5.18891,0.00000
749.00,5.18735,25.045472,0.000048,25.033872,0.9787,1.241,5.18735,0.00000								749.00,5.18890,24.984068,0.000132,24.980198,1.2316,1.237,5.18890,0.00000
750.00,5.18703,25.045435,0.000050,25.033878,0.9788,1.241,5.18703,0.00000								750.00,5.18958,24.984173,0.000127,24.980256,1.2316,1.237,5.18958,0.00000
751.00,5.18762,25.045501,0.000053,25.033945,0.9789,1.241,5.18762,0.00000								751.00,5.19026,24.984129,0.000127,24.980213,1.2316,1.237,5.19026,0.00000
752.00,5.18724,25.045495,0.000056,25.033956,0.9789,1.241,5.18724,0.00000								752.00,5.19129,24.984160,0.000121,24.980202,1.2317,1.237,5.19129,0.00000
753.00,5.18655,25.045518,0.000060,25.033948,0.9790,1.241,5.18655,0.00000								753.00,5.19040,24.984215,0.000127,24.980295,1.2317,1.237,5.19040,0.00000
754.00,5.18669,25.045597,0.000063,25.034052,0.9791,1.241,5.18669,0.00000								754.00,5.19166,24.984209,0.000127,24.980333,1.2317,1.237,5.19166,0.00000
755.00,5.18732,25.045677,0.000059,25.034073,0.9792,1.241,5.18732,0.00000								755.00,5.19196,24.984178,0.000133,24.980368,1.2317,1.237,5.19196,0.00000
756.00,5.18779,25.045688,0.000055,25.034066,0.9792,1.241,5.18779,0.00000								756.00,5.19274,24.984250,0.000133,24.980416,1.2317,1.237,5.19274,0.00000
757.00,5.18722,25.045629,0.000053,25.034026,0.9793,1.241,5.18722,0.00000								757.00,5.19386,24.984187,0.000137,24.980398,1.2317,1.237,5.19386,0.00000
758.00,5.18820,25.045589,0.000056,25.034045,0.9794,1.241,5.18820,0.00000								758.00,5.19471,24.984198,0.000131,24.980367,1.2317,1.237,5.19471,0.00000
759.00,5.18781,25.045575,0.000056,25.034027,0.9795,1.241,5.18781,0.00000								759.00,5.19539,24.984143,0.000129,24.980284,1.2317,1.237,5.19539,0.00000
760.00,5.18818,25.045558,0.000056,25.034025,0.9796,1.241,5.18818,0.00000								760.00,5.19511,24.984153,0.000125,24.980236,1.2316,1.237,5.19511,0.00000
761.00,5.18822,25.045524,0.000058,25.033991,0.9797,1.241,5.18822,0.00000								761.00,5.19618,24.984142,0.000123,24.980240,1.2316,1.237,5.19618,0.00000
762.00,5.18951,25.045586,0.000059,25.034009,0.9798,1.241,5.18951,0.00000								762.00,5.19597,24.984240,0.000124,24.980313,1.2316,1.237,5.19597,0.00000
763.00,5.18975,25.045594,0.000057,25.033981,0.9799,1.241,5.18975,0.00000								763.00,5.19651,24.984255,0.000124,24.980338,1.2316,1.237,5.19651,0.00000
764.00,5.19000,25.045569,0.000056,25.033982,0.9800,1.241,5.19000,0.00000								764.00,5.19643,24.984285,0.000128,24.980353,1.2316,1.237,5.19643,0.00000
765.00,5.18987,25.045622,0.000054,25.034104,0.9801,1.241,5.18987,0.00000								765.00,5.19768,24.984299,0.000132,24.980360,1.2317,1.237,5.19768,0.00000
766.00,5.18943,25.045589,0.000055,25.034067,0.9802,1.241,5.18943,0.00000								766.00,5.19667,24.984353,0.000136,24.980408,1.2317,1.237,5.19667,0.00000
767.00,5.18924,25.045533,0.000054,25.034030,0.9803,1.241,5.18924,0.00000								767.00,5.19684,24.984240,0.000135,24.980311,1.2317,1.237,5.19684,0.00000
768.00,5.18823,25.045483,0.000055,25.034028,0.9804,1.241,5.18823,0.00000								768.00,5.19645,24.984221,0.000136,24.980302,1.2317,1.237,5.19645,0.00000
769.00,5.18894,25.045479,0.000052,25.034031,0.9805,1.241,5.18894,0.00000								769.00,5.19669,24.984250,0.000132,24.980361,1.2317,1.237,5.19669,0.00000
770.00,5.18852,25.045411,0.000055,25.033933,0.9806,1.241,5.18852,0.00000								770.00,5.19632,24.984354,0.000132,24.980440,1.2317,1.237,5.19632,0.00000
771.00,5.18921,25.045447,0.000052,25.034001,0.9807,1.242,5.18921,0.00000								771.00,5.19721,24.984308,0.000130,24.980361,1.2317,1.237,5.19721,0.00000
772.00,5.18891,25.045449,0.000055,25.034039,0.9808,1.242,5.18891,0.00000								772.00,5.19790,24.984358,0.000130,24.980446,1.2318,1.237,5.19790,0.00000
773.00,5.18898,25.045496,0.000055,25.034035,0.9809,1.242,5.18898,0.00000								773.00,5.19859,24.984316,0.000131,24.980448,1.2318,1.237,5.19859,0.00000
774.00,5.18877,25.045535,0.000057,25.034029,0.9811,1.242,5.18877,0.00000								774.00,5.19955,24.984307,0.000131,24.980422,1.2318,1.237,5.19955,0.00000
775.00,5.18874,25.045554,0.000058,25.034059,0.9812,1.241,5.18874,0.00000								775.00,5.19997,24.984197,0.000130,24.980295,1.2319,1.238,5.19997,0.00000
776.00,5.18959,25.045575,0.000059,25.034022,0.9813,1.241,5.18959,0.00000								776.00,5.20040,24.984263,0.000132,24.980344,1.2319,1.238,5.20040,0.00000
777.00,5.19026,25.045605,0.000055,25.034015,0.9814,1.242,5.19026,0.00000								777.00,5.19907,24.984364,0.000135,24.980349,1.2320,1.237,5.19907,0.00000
778.00,5.19158,25.045587,0.000053,25.034012,0.9816,1.242,5.19158,0.00000								778.00,5.19960,24.984351,0.000133,24.980306,1.2320,1.237,5.19960,0.00000
779.00,5.19166,25.045544,0.000055,25.033996,0.9817,1.242,5.19166,0.00000								779.00,5.19822,24.984331,0.000138,24.980276,1.2321,1.237,5.19822,0.00000
780.00,5.19158,25.045591,0.000057,25.033987,0.9818,1.242,5.19158,0.00000								780.00,5.19778,24.984405,0.000137,24.980359,1.2321,1.237,5.19778,0.00000
781.00,5.19072,25.045594,0.000057,25.034028,0.9819,1.242,5.19072,0.00000								781.00,5.19735,24.984345,0.000136,24.980347,1.2321,1.237,5.19735,0.00000
782.00,5.19029,25.045625,0.000061,25.033973,0.9820,1.242,5.19029,0.00000								782.00,5.19855,24.984292,0.000131,24.980315,1.2322,1.237,5.19855,0.00000
783.00,5.19089,25.045651,0.000061,25.033946,0.9822,1.242,5.19089,0.00000								783.00,5.19871,24.984323,0.000135,24.980284,1.2322,1.237,5.19871,0.00000
784.00,5.19093,25.045706,0.000056,25.033935,0.9823,1.242,5.19093,0.00000								784.00,5.19923,24.984309,0.000131,24.980245,1.2323,1.237,5.19923,0.00000
785.00,5.19160,25.045717,0.000055,25.033913,0.9824,1.242,5.19160,0.00000								785.00,5.19986,24.984350,0.000132,24.980233,1.2324,1.237,5.19986,0.00000
786.00,5.19194,25.045756,0.000060,25.033889,0.9825,1.242,5.19194,0.00000								786.00,5.19995,24.984353,0.000132,24.980209,1.2325,1.237,5.19995,0.00000
787.00,5.19211,25.045781,0.000059,25.033949,0.9826,1.242,5.19211,0.00000								787.00,5.20017,24.984402,0.000134,24.980248,1.2326,1.237,5.20017,0.00000
788.00,5.19080,25.045893,0.000064,25.034013,0.9827,1.242,5.19080,0.00000								788.00,5.19949,24.984403,0.000132,24.980286,1.2327,1.238,5.19949,0.00000
789.00,5.19063,25.045957,0.000068,25.034052,0.9829,1.241,5.19063,0.00000								789.00,5.20038,24.984463,0.000132,24.980389,1.2328,1.238,5.20038,0.00000
790.00,5.19029,25.045971,0.000068,25.034068,0.9830,1.241,5.19029,0.00000								790.00,5.20029,24.984451,0.000134,24.980356,1.2328,1.238,5.20029,0.00000
791.00,5.18897,25.045962,0.000063,25.034076,0.9831,1.242,5.18897,0.00000								791.00,5.20155,24.984544,0.000136,24.980390,1.2329,1.237,5.20155,0.00000
792.00,5.18932,25.046006,0.000065,25.034073,0.9832,1.241,5.18932,0.00000								792.00,5.20194,24.984639,0.000138,24.980445,1.2330,1.237,5.20194,0.00000
793.00,5.18941,25.045917,0.000063,25.033988,0.9833,1.242,5.18941,0.00000								793.00,5.20222,24.984673,0.000139,24.980433,1.2331,1.237,5.20222,0.00000
794.00,5.18934,25.045889,0.000062,25.033926,0.9835,1.242,5.18934,0.00000								794.00,5.20101,24.984728,0.000141,24.980425,1.2332,1.237,5.20101,0.00000
795.00,5.18931,25.045896,0.000062,25.033910,0.9836,1.242,5.18931,0.00000								795.00,5.20061,24.984615,0.000138,24.980413,1.2333,1.237,5.20061,0.00000
796.00,5.19022,25.045916,0.000057,25.033893,0.9837,1.242,5.19022,0.00000								796.00,5.19922,24.984584,0.000137,24.980449,1.2334,1.237,5.19922,0.00000
797.00,5.19019,25.045885,0.000059,25.033859,0.9839,1.242,5.19019,0.00000								797.00,5.19872,24.984472,0.000135,24.980295,1.2335,1.237,5.19872,0.00000
798.00,5.19106,25.045909,0.000058,25.033896,0.9840,1.242,5.19106,0.00000								798.00,5.19865,24.984551,0.000133,24.980375,1.2336,1.238,5.19865,0.00000
799.00,5.19142,25.045892,0.000059,25.033930,0.9841,1.242,5.19142,0.00000								799.00,5.19945,24.984559,0.000129,24.980368,1.2337,1.238,5.19945,0.00000
800.00,5.19133,25.045923,0.000056,25.033947,0.9843,1.242,5.19133,0.00000								800.00,5.20037,24.984635,0.000128,24.980419,1.2338,1.238,5.20037,0.00000
801.00,5.19161,25.045895,0.000063,25.033947,0.9844,1.242,5.19161,0.00000								801.00,5.20092,24.984591,0.000127,24.980375,1.2339,1.238,5.20092,0.00000
802.00,5.19066,25.045927,0.000059,25.034001,0.9845,1.242,5.19066,0.00000								802.00,5.20180,24.984541,0.000125,24.980412,1.2340,1.238,5.20180,0.00000
803.00,5.19036,25.045922,0.000057,25.034019,0.9846,1.242,5.19036,0.00000								803.00,5.20102,24.984551,0.000130,24.980406,1.2340,1.238,5.20102,0.00000
804.00,5.18972,25.045937,0.000058,25.034055,0.9848,1.242,5.18972,0.00000								804.00,5.20099,24.984600,0.000131,24.980432,1.2341,1.238,5.20099,0.00000
805.00,5.18968,25.045889,0.000058,25.034067,0.9849,1.242,5.18968,0.00000								805.00,5.19983,24.984603,0.000135,24.980384,1.2342,1.238,5.19983,0.00000
806.00,5.19004,25.045832,0.000056,25.034088,0.9851,1.242,5.19004,0.00000								806.00,5.20000,24.984693,0.000135,24.980443,1.2343,1.238,5.20000,0.00000
807.00,5.19135,25.045763,0.000058,25.034089,0.9852,1.242,5.19135,0.00000								807.00,5.19839,24.984694,0.000138,24.980405,1.2344,1.238,5.19839,0.00000
808.00,5.19170,25.045683,0.000061,25.034059,0.9853,1.242,5.19170,0.00000								808.00,5.19918,24.984646,0.000133,24.980362,1.2345,1.238,5.19918,0.00000
809.00,5.19229,25.045659,0.000060,25.034033,0.9855,1.242,5.19229,0.00000								809.00,5.19880,24.984633,0.000139,24.980393,1.2345,1.238,5.19880,0.00000
810.00,5.19344,25.045654,0.000064,25.034037,0.9856,1.242,5.19344,0.00000								810.00,5.19966,24.984649,0.000135,24.980454,1.2346,1.238,5.19966,0.00000
811.00,5.19215,25.045629,0.000065,25.033984,0.9857,1.242,5.19215,0.00000								811.00,5.19943,24.984634,0.000133,24.980421,1.2347,1.238,5.19943,0.00000
812.00,5.19182,25.045646,0.000064,25.033971,0.9859,1.242,5.19182,0.00000								812.00,5.20059,24.984684,0.000133,24.980456,1.2348,1.238,5.20059,0.00000
813.00,5.19155,25.045679,0.000063,25.033979,0.9860,1.242,5.19155,0.00000								813.00,5.20202,24.984769,0.000135,24.980511,1.2349,1.238,5.20202,0.00000
814.00,5.19196,25.045755,0.000061,25.033979,0.9861,1.242,5.19196,0.00000								814.00,5.20234,24.984750,0.000136,24.980487,1.2349,1.238,5.20234,0.00000
815.00,5.19001,25.045741,0.000060,25.033976,0.9862,1.242,5.19001,0.00000								815.00,5.20237,24.984703,0.000138,24.980364,1.2350,1.238,5.20237,0.00000
816.00,5.19024,25.045876,0.000058,25.034080,0.9863,1.242,5.19024,0.00000								816.00,5.20211,24.984707,0.000139,24.980334,1.2350,1.238,5.20211,0.00000
817.00,5.19002,25.045903,0.000059,25.034064,0.9864,1.242,5.19002,0.00000								817.00,5.20250,24.984735,0.000135,24.980341,1.2351,1.238,5.20250,0.00000
818.00,5.19052,25.045932,0.000062,25.034047,0.9865,1.242,5.19052,0.00000								818.00,5.20112,24.984616,0.000135,24.980285,1.2351,1.238,5.20112,0.00000
819.00,5.19044,25.045877,0.000065,25.034026,0.9866,1.242,5.19044,0.00000								819.00,5.20115,24.984578,0.000130,24.980259,1.2352,1.238,5.20115,0.00000
820.00,5.19118,25.045897,0.000064,25.033973,0.9867,1.242,5.19118,0.00000								820.00,5.20095,24.984621,0.000130,24.980353,1.2353,1.238,5.20095,0.00000
821.00,5.19191,25.045832,0.000063,25.033856,0.9868,1.242,5.19191,0.00000								821.00,5.20191,24.984598,0.000130,24.980391,1.2353,1.238,5.20191,0.00000
822.00,5.19228,25.045839,0.000065,25.033872,0.9870,1.242,5.19228,0.00000								822.00,5.20202,24.984590,0.000135,24.980456,1.2353,1.238,5.20202,0.00000
823.00,5.19242,25.045875,0.000058,25.033892,0.9871,1.242,5.19242,0.00000								823.00,5.20269,24.984639,0.000131,24.980481,1.2354,1.238,5.20269,0.00000
824.00,5.19342,25.045864,0.000057,25.033878,0.9872,1.242,5.19342,0.00000								824.00,5.20335,24.984587,0.000133,24.980404,1.2354,1.238,5.20335,0.00000
825.00,5.19468,25.045847,0.000053,25.033873,0.9873,1.243,5.19468,0.00000								825.00,5.20427,24.984555,0.000131,24.980329,1.2355,1.238,5.20427,0.00000
826.00,5.19463,25.045841,0.000055,25.033880,0.9874,1.243,5.19463,0.00000								826.00,5.20411,24.984565,0.000133,24.980269,1.2356,1.238,5.20411,0.00000
827.00,5.19409,25.045810,0.000052,25.033847,0.9875,1.243,5.19409,0.00000								827.00,5.20357,24.984546,0.000130,24.980154,1.2356,1.238,5.20357,0.00000
828.00,5.19387,25.045844,0.000052,25.033868,0.9876,1.243,5.19387,0.00000								828.00,5.20329,24.984503,0.000132,24.980069,1.2358,1.238,5.20329,0.00000
829.00,5.19251,25.045870,0.000053,25.033879,0.9876,1.243,5.19251,0.00000								829.00,5.20216,24.984526,0.000131,24.980063,1.2358,1.238,5.20216,0.00000
830.00,5.19240,25.045967,0.000055,25.033898,0.9877,1.243,5.19240,0.00000								830.00,5.20205,24.984528,0.000134,24.980089,1.2359,1.238,5.20205,0.00000
831.00,5.19254,25.046059,0.000055,25.033952,0.9878,1.243,5.19254,0.00000								831.00,5.20238,24.984603,0.000140,24.980128,1.2360,1.238,5.20238,0.00000
832.00,5.19353,25.046064,0.000053,25.033957,0.9879,1.243,5.19353,0.00000								832.00,5.20269,24.984609,0.000137,24.980144,1.2361,1.238,5.20269,0.00000
833.00,5.19276,25.046023,0.000057,25.033915,0.9880,1.243,5.19276,0.00000								833.00,5.20157,24.984635,0.000137,24.980226,1.2361,1.238,5.20157,0.00000
834.00,5.19383,25.046030,0.000055,25.033944,0.9881,1.243,5.19383,0.00000								834.00,5.20201,24.984671,0.000137,24.980259,1.2362,1.238,5.20201,0.00000
835.00,5.19366,25.045905,0.000057,25.033905,0.9883,1.243,5.19366,0.00000								835.00,5.20170,24.984711,0.000133,24.980298,1.2363,1.238,5.20170,0.00000
836.00,5.19377,25.045832,0.000057,25.033859,0.9884,1.243,5.19377,0.00000								836.00,5.20190,24.984657,0.000127,24.980295,1.2363,1.239,5.20190,0.00000
837.00,5.19390,25.045829,0.000057,25.033879,0.9885,1.243,5.19390,0.00000								837.00,5.20196,24.984702,0.000129,24.980320,1.2364,1.239,5.20196,0.00000
838.00,5.19408,25.045850,0.000056,25.033927,0.9887,1.243,5.19408,0.00000								838.00,5.20342,24.984741,0.000130,24.980307,1.2365,1.239,5.20342,0.00000
839.00,5.19349,25.045885,0.000057,25.033956,0.9888,1.243,5.19349,0.00000								839.00,5.20478,24.984753,0.000129,24.980322,1.2365,1.239,5.20478,0.00000
840.00,5.19242,25.045910,0.000061,25.033978,0.9889,1.243,5.19242,0.00000								840.00,5.20456,24.984740,0.000131,24.980327,1.2366,1.239,5.20456,0.00000
@7,2.0000,4.0, 840.043999999994								@7,2.0000,4.0, 840.067000000003
841.00,5.19292,25.045947,0.000060,25.033986,0.9890,1.243,5.19292,0.00000								841.00,5.20352,24.984766,0.000133,24.980348,1.2367,1.239,5.20352,0.00000
842.00,5.19269,25.045964,0.000061,25.033967,0.9890,1.243,5.19269,0.00000								842.00,5.20386,24.984699,0.000134,24.980299,1.2368,1.239,5.20386,0.00000
843.00,5.19258,25.045951,0.000059,25.033944,0.9891,1.243,5.19258,0.00000								843.00,5.20295,24.984627,0.000135,24.980200,1.2369,1.239,5.20295,0.00000
844.00,5.19096,25.045909,0.000060,25.033915,0.9892,1.243,5.19096,0.00000								844.00,5.19447,24.984598,0.000137,24.980144,1.2370,1.238,5.19447,0.00000
845.00,5.18858,25.045905,0.000060,25.033907,0.9892,1.243,5.18858,0.00000								845.00,5.18096,24.984590,0.000134,24.980093,1.2371,1.239,5.18096,0.00000
846.00,5.18439,25.045868,0.000057,25.033902,0.9893,1.243,5.18439,0.00000								846.00,5.15838,24.984481,0.000133,24.979984,1.2372,1.239,5.15838,0.00000
847.00,5.17990,25.045862,0.000056,25.033913,0.9894,1.243,5.17990,0.00000								847.00,5.13055,24.984471,0.000131,24.979954,1.2373,1.239,5.13055,0.00000
848.00,5.17799,25.045872,0.000055,25.033903,0.9894,1.243,5.17799,0.00000								848.00,5.10112,24.984572,0.000127,24.980074,1.2374,1.239,5.10112,0.00000
849.00,5.17663,25.045962,0.000049,25.033915,0.9895,1.243,5.17663,0.00000								849.00,5.08119,24.984579,0.000122,24.980113,1.2375,1.239,5.08119,0.00000
850.00,5.17775,25.046029,0.000041,25.033957,0.9895,1.244,5.17775,0.00000								850.00,5.07191,24.984600,0.000121,24.980176,1.2376,1.239,5.07191,0.00000
851.00,5.17834,25.046063,0.000045,25.034028,0.9896,1.244,5.17834,0.00000								851.00,5.07706,24.984639,0.000117,24.980232,1.2377,1.240,5.07706,0.00000
852.00,5.18085,25.046083,0.000045,25.034036,0.9897,1.244,5.18085,0.00000								852.00,5.09061,24.984729,0.000118,24.980309,1.2378,1.240,5.09061,0.00000
853.00,5.18121,25.046108,0.000046,25.034067,0.9897,1.244,5.18121,0.00000								853.00,5.10926,24.984748,0.000120,24.980338,1.2378,1.240,5.10926,0.00000
854.00,5.18174,25.046031,0.000046,25.034026,0.9898,1.244,5.18174,0.00000								854.00,5.12674,24.984839,0.000124,24.980387,1.2379,1.240,5.12674,0.00000
855.00,5.18225,25.045987,0.000048,25.033988,0.9898,1.244,5.18225,0.00000								855.00,5.14009,24.984834,0.000129,24.980357,1.2379,1.240,5.14009,0.00000
856.00,5.18372,25.045992,0.000047,25.033933,0.9899,1.244,5.18372,0.00000								856.00,5.14959,24.984830,0.000132,24.980344,1.2380,1.239,5.14959,0.00000
857.00,5.18459,25.045993,0.000051,25.033919,0.9899,1.244,5.18459,0.00000								857.00,5.15440,24.984813,0.000135,24.980410,1.2380,1.239,5.15440,0.00000
858.00,5.18587,25.045930,0.000058,25.033848,0.9899,1.243,5.18587,0.00000								858.00,5.15769,24.984712,0.000137,24.980338,1.2381,1.239,5.15769,0.00000
859.00,5.18787,25.045999,0.000060,25.033883,0.9900,1.243,5.18787,0.00000								859.00,5.15955,24.984637,0.000140,24.980280,1.2382,1.239,5.15955,0.00000
860.00,5.18881,25.046043,0.000063,25.033897,0.9900,1.243,5.18881,0.00000								860.00,5.16334,24.984593,0.000137,24.980225,1.2382,1.239,5.16334,0.00000
861.00,5.18994,25.046037,0.000061,25.033898,0.9900,1.243,5.18994,0.00000								861.00,5.16642,24.984624,0.000142,24.980227,1.2383,1.239,5.16642,0.00000
862.00,5.19072,25.046078,0.000058,25.033944,0.9901,1.243,5.19072,0.00000								862.00,5.17080,24.984635,0.000140,24.980178,1.2383,1.239,5.17080,0.00000
863.00,5.19194,25.046138,0.000054,25.034003,0.9901,1.244,5.19194,0.00000								863.00,5.17506,24.984690,0.000138,24.980190,1.2384,1.239,5.17506,0.00000
864.00,5.19186,25.046059,0.000054,25.033939,0.9901,1.244,5.19186,0.00000								864.00,5.17982,24.984642,0.000133,24.980139,1.2385,1.240,5.17982,0.00000
865.00,5.19212,25.046060,0.000053,25.033948,0.9902,1.244,5.19212,0.00000								865.00,5.18305,24.984711,0.000136,24.980179,1.2385,1.239,5.18305,0.00000
866.00,5.19320,25.046064,0.000056,25.033900,0.9902,1.244,5.19320,0.00000								866.00,5.18599,24.984774,0.000134,24.980244,1.2386,1.240,5.18599,0.00000
867.00,5.19354,25.046011,0.000058,25.033795,0.9902,1.244,5.19354,0.00000								867.00,5.18802,24.984722,0.000135,24.980197,1.2386,1.240,5.18802,0.00000
868.00,5.19381,25.046041,0.000057,25.033817,0.9902,1.244,5.19381,0.00000								868.00,5.18980,24.984709,0.000136,24.980204,1.2387,1.240,5.18980,0.00000
869.00,5.19425,25.046094,0.000059,25.033853,0.9902,1.244,5.19425,0.00000								869.00,5.19222,24.984799,0.000136,24.980308,1.2388,1.239,5.19222,0.00000
870.00,5.19353,25.046157,0.000056,25.033862,0.9903,1.244,5.19353,0.00000								870.00,5.19346,24.984836,0.000140,24.980326,1.2388,1.239,5.19346,0.00000
871.00,5.19312,25.046217,0.000054,25.033905,0.9903,1.244,5.19312,0.00000								871.00,5.19594,24.984830,0.000140,24.980289,1.2389,1.239,5.19594,0.00000
872.00,5.19261,25.046250,0.000053,25.033969,0.9904,1.244,5.19261,0.00000								872.00,5.19761,24.984893,0.000138,24.980326,1.2390,1.239,5.19761,0.00000
873.00,5.19242,25.046281,0.000054,25.033972,0.9904,1.244,5.19242,0.00000								873.00,5.19923,24.984958,0.000138,24.980329,1.2390,1.239,5.19923,0.00000
874.00,5.19254,25.046275,0.000055,25.033970,0.9904,1.244,5.19254,0.00000								874.00,5.19869,24.984963,0.000143,24.980313,1.2391,1.239,5.19869,0.00000
875.00,5.19416,25.046258,0.000058,25.033947,0.9904,1.244,5.19416,0.00000								875.00,5.19850,24.984986,0.000137,24.980335,1.2391,1.240,5.19850,0.00000
876.00,5.19418,25.046286,0.000064,25.034020,0.9904,1.244,5.19418,0.00000								876.00,5.19717,24.985030,0.000140,24.980358,1.2392,1.239,5.19717,0.00000
877.00,5.19540,25.046349,0.000066,25.034041,0.9905,1.244,5.19540,0.00000								877.00,5.19767,24.984991,0.000142,24.980323,1.2393,1.239,5.19767,0.00000
878.00,5.19443,25.046361,0.000068,25.034054,0.9905,1.244,5.19443,0.00000								878.00,5.19793,24.984947,0.000145,24.980300,1.2394,1.239,5.19793,0.00000
879.00,5.19428,25.046497,0.000064,25.034153,0.9905,1.244,5.19428,0.00000								879.00,5.19892,24.984949,0.000140,24.980317,1.2394,1.239,5.19892,0.00000
880.00,5.19386,25.046466,0.000066,25.034162,0.9905,1.244,5.19386,0.00000								880.00,5.20104,24.984949,0.000141,24.980309,1.2395,1.239,5.20104,0.00000
881.00,5.19356,25.046404,0.000063,25.034117,0.9905,1.244,5.19356,0.00000								881.00,5.20175,24.984897,0.000140,24.980360,1.2395,1.239,5.20175,0.00000
882.00,5.19298,25.046345,0.000063,25.034121,0.9906,1.244,5.19298,0.00000								882.00,5.20233,24.984944,0.000139,24.980416,1.2396,1.239,5.20233,0.00000
883.00,5.19389,25.046289,0.000064,25.034077,0.9906,1.244,5.19389,0.00000								883.00,5.20207,24.984963,0.000135,24.980448,1.2397,1.240,5.20207,0.00000
884.00,5.19512,25.046166,0.000069,25.034024,0.9907,1.244,5.19512,0.00000								884.00,5.20334,24.985025,0.000136,24.980462,1.2398,1.240,5.20334,0.00000
885.00,5.19484,25.046201,0.000070,25.034098,0.9907,1.244,5.19484,0.00000								885.00,5.20274,24.984946,0.000139,24.980422,1.2398,1.239,5.20274,0.00000
886.00,5.19565,25.046257,0.000072,25.034114,0.9908,1.243,5.19565,0.00000								886.00,5.20309,24.984958,0.000137,24.980319,1.2399,1.240,5.20309,0.00000
887.00,5.19462,25.046340,0.000072,25.034106,0.9908,1.243,5.19462,0.00000								887.00,5.20249,24.984889,0.000137,24.980265,1.2400,1.240,5.20249,0.00000
888.00,5.19384,25.046334,0.000069,25.034094,0.9908,1.244,5.19384,0.00000								888.00,5.20360,24.984926,0.000140,24.980307,1.2400,1.239,5.20360,0.00000
889.00,5.19243,25.046358,0.000070,25.034065,0.9908,1.244,5.19243,0.00000								889.00,5.20280,24.984853,0.000144,24.980250,1.2400,1.239,5.20280,0.00000
890.00,5.19274,25.046379,0.000067,25.034024,0.9909,1.244,5.19274,0.00000								890.00,5.20332,24.984970,0.000140,24.980338,1.2401,1.239,5.20332,0.00000
891.00,5.19249,25.046315,0.000062,25.033972,0.9909,1.244,5.19249,0.00000								891.00,5.20370,24.985001,0.000143,24.980375,1.2402,1.239,5.20370,0.00000
892.00,5.19275,25.046255,0.000060,25.033968,0.9908,1.244,5.19275,0.00000								892.00,5.20521,24.985069,0.000145,24.980410,1.2402,1.239,5.20521,0.00000
893.00,5.19448,25.046239,0.000059,25.033929,0.9909,1.244,5.19448,0.00000								893.00,5.20469,24.985072,0.000146,24.980345,1.2403,1.239,5.20469,0.00000
894.00,5.19525,25.046164,0.000057,25.033898,0.9909,1.244,5.19525,0.00000								894.00,5.20503,24.985174,0.000142,24.980383,1.2404,1.239,5.20503,0.00000
895.00,5.19590,25.046068,0.000057,25.033857,0.9909,1.244,5.19590,0.00000								895.00,5.20477,24.985186,0.000146,24.980394,1.2404,1.239,5.20477,0.00000
896.00,5.19552,25.046114,0.000063,25.033906,0.9909,1.244,5.19552,0.00000								896.00,5.20468,24.985202,0.000145,24.980438,1.2405,1.239,5.20468,0.00000
897.00,5.19565,25.046134,0.000062,25.033893,0.9910,1.244,5.19565,0.00000								897.00,5.20399,24.985157,0.000140,24.980409,1.2406,1.240,5.20399,0.00000
898.00,5.19446,25.046185,0.000064,25.033953,0.9910,1.244,5.19446,0.00000								898.00,5.20393,24.985070,0.000140,24.980367,1.2406,1.240,5.20393,0.00000
899.00,5.19412,25.046195,0.000062,25.033970,0.9911,1.244,5.19412,0.00000								899.00,5.20407,24.985011,0.000138,24.980366,1.2407,1.240,5.20407,0.00000
900.00,5.19363,25.046269,0.000063,25.034015,0.9911,1.244,5.19363,0.00000								900.00,5.20331,24.984928,0.000137,24.980313,1.2408,1.240,5.20331,0.00000
901.00,5.19372,25.046273,0.000059,25.034043,0.9911,1.244,5.19372,0.00000								901.00,5.20365,24.984913,0.000134,24.980311,1.2409,1.240,5.20365,0.00000
902.00,5.19490,25.046274,0.000059,25.034062,0.9911,1.244,5.19490,0.00000								902.00,5.20353,24.984950,0.000140,24.980349,1.2409,1.240,5.20353,0.00000
903.00,5.19486,25.046297,0.000064,25.034068,0.9912,1.244,5.19486,0.00000								903.00,5.20456,24.984972,0.000139,24.980350,1.2410,1.240,5.20456,0.00000
904.00,5.19623,25.046342,0.000066,25.034036,0.9912,1.244,5.19623,0.00000								904.00,5.20436,24.984988,0.000146,24.980364,1.2411,1.239,5.20436,0.00000
905.00,5.19665,25.046269,0.000068,25.033959,0.9913,1.244,5.19665,0.00000								905.00,5.20577,24.985047,0.000143,24.980349,1.2412,1.239,5.20577,0.00000
906.00,5.19706,25.046205,0.000068,25.033908,0.9913,1.244,5.19706,0.00000								906.00,5.20579,24.985050,0.000143,24.980335,1.2413,1.239,5.20579,0.00000
907.00,5.19639,25.046195,0.000071,25.033935,0.9914,1.244,5.19639,0.00000								907.00,5.20661,24.985144,0.000141,24.980364,1.2414,1.240,5.20661,0.00000
908.00,5.19782,25.046146,0.000068,25.033957,0.9914,1.244,5.19782,0.00000								908.00,5.20622,24.985252,0.000142,24.980438,1.2415,1.240,5.20622,0.00000
909.00,5.19680,25.046124,0.000070,25.033989,0.9915,1.244,5.19680,0.00000								909.00,5.20662,24.985280,0.000142,24.980442,1.2416,1.240,5.20662,0.00000
910.00,5.19605,25.046168,0.000069,25.034012,0.9915,1.244,5.19605,0.00000								910.00,5.20597,24.985286,0.000141,24.980488,1.2416,1.240,5.20597,0.00000
911.00,5.19569,25.046249,0.000071,25.034013,0.9916,1.244,5.19569,0.00000								911.00,5.20619,24.985350,0.000142,24.980506,1.2417,1.240,5.20619,0.00000
912.00,5.19480,25.046293,0.000071,25.033990,0.9917,1.244,5.19480,0.00000								912.00,5.20623,24.985351,0.000142,24.980503,1.2418,1.240,5.20623,0.00000
913.00,5.19406,25.046303,0.000071,25.033914,0.9917,1.244,5.19406,0.00000								913.00,5.20548,24.985335,0.000141,24.980517,1.2418,1.240,5.20548,0.00000
914.00,5.19329,25.046357,0.000070,25.033939,0.9917,1.244,5.19329,0.00000								914.00,5.20426,24.985313,0.000132,24.980505,1.2419,1.240,5.20426,0.00000
915.00,5.19340,25.046409,0.000066,25.033973,0.9918,1.244,5.19340,0.00000								915.00,5.20490,24.985318,0.000135,24.980476,1.2420,1.240,5.20490,0.00000
916.00,5.19400,25.046410,0.000064,25.033989,0.9918,1.244,5.19400,0.00000								916.00,5.20629,24.985205,0.000134,24.980407,1.2421,1.240,5.20629,0.00000
917.00,5.19515,25.046403,0.000061,25.033979,0.9919,1.244,5.19515,0.00000								917.00,5.20568,24.985136,0.000139,24.980361,1.2421,1.240,5.20568,0.00000
918.00,5.19509,25.046472,0.000062,25.034043,0.9920,1.244,5.19509,0.00000								918.00,5.20580,24.985129,0.000137,24.980344,1.2422,1.240,5.20580,0.00000
919.00,5.19623,25.046479,0.000064,25.034095,0.9921,1.244,5.19623,0.00000								919.00,5.20718,24.985060,0.000145,24.980268,1.2422,1.240,5.20718,0.00000
920.00,5.19652,25.046467,0.000067,25.034122,0.9921,1.244,5.19652,0.00000								920.00,5.20686,24.985025,0.000146,24.980224,1.2423,1.239,5.20686,0.00000
921.00,5.19666,25.046508,0.000067,25.034133,0.9922,1.244,5.19666,0.00000								921.00,5.20559,24.985056,0.000147,24.980209,1.2424,1.239,5.20559,0.00000
922.00,5.19727,25.046489,0.000065,25.034080,0.9923,1.244,5.19727,0.00000								922.00,5.20556,24.985046,0.000143,24.980200,1.2424,1.240,5.20556,0.00000
923.00,5.19724,25.046510,0.000066,25.034070,0.9924,1.244,5.19724,0.00000								923.00,5.20665,24.984976,0.000144,24.980123,1.2425,1.239,5.20665,0.00000
924.00,5.19676,25.046537,0.000059,25.034019,0.9925,1.245,5.19676,0.00000								924.00,5.20668,24.985011,0.000140,24.980153,1.2426,1.240,5.20668,0.00000
925.00,5.19740,25.046520,0.000058,25.033961,0.9926,1.245,5.19740,0.00000								925.00,5.20710,24.985035,0.000137,24.980180,1.2427,1.240,5.20710,0.00000
926.00,5.19708,25.046548,0.000057,25.033961,0.9927,1.245,5.19708,0.00000								926.00,5.20665,24.985090,0.000137,24.980242,1.2428,1.240,5.20665,0.00000
927.00,5.19687,25.046600,0.000059,25.033988,0.9928,1.245,5.19687,0.00000								927.00,5.20742,24.985163,0.000136,24.980321,1.2428,1.240,5.20742,0.00000
928.00,5.19664,25.046537,0.000056,25.033948,0.9929,1.245,5.19664,0.00000								928.00,5.20716,24.985273,0.000138,24.980402,1.2429,1.240,5.20716,0.00000
929.00,5.19825,25.046550,0.000057,25.033946,0.9930,1.245,5.19825,0.00000								929.00,5.20701,24.985287,0.000137,24.980390,1.2430,1.240,5.20701,0.00000
930.00,5.19780,25.046555,0.000059,25.033914,0.9931,1.245,5.19780,0.00000								930.00,5.20659,24.985318,0.000140,24.980384,1.2431,1.240,5.20659,0.00000
931.00,5.19833,25.046500,0.000059,25.033871,0.9932,1.245,5.19833,0.00000								931.00,5.20707,24.985380,0.000135,24.980402,1.2432,1.240,5.20707,0.00000
932.00,5.19808,25.046506,0.000060,25.033894,0.9934,1.245,5.19808,0.00000								932.00,5.20641,24.985322,0.000138,24.980348,1.2433,1.240,5.20641,0.00000
933.00,5.19814,25.046530,0.000059,25.033910,0.9935,1.245,5.19814,0.00000								933.00,5.20669,24.985325,0.000137,24.980360,1.2434,1.240,5.20669,0.00000
934.00,5.19642,25.046527,0.000060,25.033920,0.9936,1.245,5.19642,0.00000								934.00,5.20768,24.985329,0.000136,24.980393,1.2435,1.240,5.20768,0.00000
935.00,5.19680,25.046586,0.000059,25.033960,0.9937,1.245,5.19680,0.00000								935.00,5.20782,24.985222,0.000133,24.980339,1.2435,1.240,5.20782,0.00000
936.00,5.19622,25.046600,0.000062,25.033990,0.9938,1.245,5.19622,0.00000								936.00,5.20810,24.985151,0.000136,24.980293,1.2436,1.240,5.20810,0.00000
937.00,5.19600,25.046590,0.000062,25.034003,0.9939,1.245,5.19600,0.00000								937.00,5.20789,24.985173,0.000134,24.980334,1.2437,1.240,5.20789,0.00000
938.00,5.19706,25.046623,0.000064,25.034050,0.9940,1.245,5.19706,0.00000								938.00,5.20817,24.985136,0.000131,24.980302,1.2437,1.240,5.20817,0.00000
939.00,5.19762,25.046660,0.000065,25.034062,0.9941,1.244,5.19762,0.00000								939.00,5.20762,24.985195,0.000129,24.980316,1.2438,1.241,5.20762,0.00000
940.00,5.19790,25.046621,0.000063,25.034079,0.9942,1.245,5.19790,0.00000								940.00,5.20850,24.985300,0.000129,24.980407,1.2439,1.241,5.20850,0.00000
941.00,5.19818,25.046651,0.000063,25.034091,0.9943,1.245,5.19818,0.00000								941.00,5.20792,24.985382,0.000132,24.980500,1.2440,1.241,5.20792,0.00000
942.00,5.19873,25.046603,0.000059,25.034091,0.9944,1.245,5.19873,0.00000								942.00,5.20770,24.985370,0.000134,24.980469,1.2440,1.240,5.20770,0.00000
943.00,5.19762,25.046597,0.000060,25.034059,0.9945,1.245,5.19762,0.00000								943.00,5.20627,24.985407,0.000137,24.980486,1.2441,1.240,5.20627,0.00000
944.00,5.19699,25.046560,0.000057,25.034048,0.9946,1.245,5.19699,0.00000								944.00,5.20650,24.985405,0.000140,24.980496,1.2441,1.240,5.20650,0.00000
945.00,5.19681,25.046596,0.000058,25.034043,0.9947,1.245,5.19681,0.00000								945.00,5.20546,24.985379,0.000143,24.980447,1.2441,1.240,5.20546,0.00000
946.00,5.19729,25.046621,0.000056,25.034070,0.9948,1.245,5.19729,0.00000								946.00,5.20680,24.985361,0.000142,24.980408,1.2442,1.240,5.20680,0.00000
947.00,5.19789,25.046673,0.000058,25.034049,0.9949,1.245,5.19789,0.00000								947.00,5.20793,24.985427,0.000140,24.980432,1.2442,1.240,5.20793,0.00000
948.00,5.19885,25.046713,0.000057,25.034066,0.9951,1.245,5.19885,0.00000								948.00,5.20906,24.985420,0.000135,24.980447,1.2443,1.240,5.20906,0.00000
949.00,5.20004,25.046742,0.000054,25.034056,0.9952,1.245,5.20004,0.00000								949.00,5.20864,24.985382,0.000133,24.980423,1.2443,1.241,5.20864,0.00000
950.00,5.19962,25.046771,0.000056,25.034043,0.9953,1.245,5.19962,0.00000								950.00,5.20926,24.985407,0.000133,24.980480,1.2444,1.241,5.20926,0.00000
951.00,5.19907,25.046751,0.000055,25.034034,0.9954,1.245,5.19907,0.00000								951.00,5.20888,24.985335,0.000135,24.980442,1.2444,1.241,5.20888,0.00000
952.00,5.19807,25.046697,0.000055,25.034018,0.9955,1.245,5.19807,0.00000								952.00,5.20788,24.985334,0.000139,24.980456,1.2445,1.241,5.20788,0.00000
953.00,5.19729,25.046625,0.000054,25.033973,0.9956,1.246,5.19729,0.00000								953.00,5.20777,24.985327,0.000138,24.980487,1.2445,1.241,5.20777,0.00000
954.00,5.19671,25.046537,0.000054,25.033923,0.9958,1.246,5.19671,0.00000								954.00,5.20759,24.985356,0.000141,24.980486,1.2445,1.241,5.20759,0.00000
955.00,5.19719,25.046475,0.000055,25.033957,0.9960,1.246,5.19719,0.00000								955.00,5.20810,24.985384,0.000137,24.980492,1.2445,1.241,5.20810,0.00000
956.00,5.19764,25.046438,0.000058,25.033925,0.9961,1.245,5.19764,0.00000								956.00,5.20732,24.985414,0.000137,24.980491,1.2445,1.241,5.20732,0.00000
957.00,5.19765,25.046486,0.000058,25.033929,0.9962,1.245,5.19765,0.00000								957.00,5.20788,24.985412,0.000137,24.980451,1.2446,1.241,5.20788,0.00000
958.00,5.19829,25.046511,0.000056,25.033940,0.9964,1.245,5.19829,0.00000								958.00,5.20766,24.985392,0.000142,24.980369,1.2445,1.241,5.20766,0.00000
959.00,5.19822,25.046578,0.000061,25.033974,0.9965,1.245,5.19822,0.00000								959.00,5.20814,24.985405,0.000143,24.980329,1.2446,1.240,5.20814,0.00000
960.00,5.19829,25.046603,0.000059,25.033953,0.9966,1.245,5.19829,0.00000								960.00,5.20754,24.985475,0.000148,24.980312,1.2446,1.240,5.20754,0.00000
@8,2.0000,4.0, 960.07								@8,2.0000,4.0, 960.075000000004
961.00,5.19742,25.046651,0.000062,25.033955,0.9967,1.245,5.19742,0.00000								961.00,5.20815,24.985568,0.000144,24.980358,1.2446,1.240,5.20815,0.00000
962.00,5.19679,25.046677,0.000060,25.033952,0.9968,1.245,5.19679,0.00000								962.00,5.20874,24.985620,0.000140,24.980377,1.2446,1.241,5.20874,0.00000
963.00,5.19458,25.046741,0.000068,25.033979,0.9969,1.245,5.19458,0.00000								963.00,5.20686,24.985657,0.000138,24.980360,1.2446,1.241,5.20686,0.00000
964.00,5.19180,25.046803,0.000066,25.034046,0.9970,1.245,5.19180,0.00000								964.00,5.20019,24.985747,0.000139,24.980445,1.2446,1.241,5.20019,0.00000
965.00,5.18837,25.046862,0.000068,25.034061,0.9972,1.245,5.18837,0.00000								965.00,5.18629,24.985707,0.000141,24.980427,1.2446,1.241,5.18629,0.00000
966.00,5.18494,25.046876,0.000061,25.034060,0.9973,1.245,5.18494,0.00000								966.00,5.16543,24.985620,0.000140,24.980364,1.2446,1.241,5.16543,0.00000
967.00,5.18305,25.046872,0.000059,25.034051,0.9974,1.246,5.18305,0.00000								967.00,5.13910,24.985554,0.000141,24.980293,1.2446,1.241,5.13910,0.00000
968.00,5.18202,25.046887,0.000053,25.034003,0.9975,1.246,5.18202,0.00000								968.00,5.11493,24.985536,0.000138,24.980287,1.2446,1.241,5.11493,0.00000
969.00,5.18257,25.046891,0.000048,25.033956,0.9976,1.246,5.18257,0.00000								969.00,5.09652,24.985519,0.000135,24.980300,1.2446,1.241,5.09652,0.00000
970.00,5.18287,25.046930,0.000046,25.033962,0.9978,1.246,5.18287,0.00000								970.00,5.09017,24.985518,0.000125,24.980287,1.2446,1.242,5.09017,0.00000
971.00,5.18497,25.046934,0.000046,25.033943,0.9979,1.246,5.18497,0.00000								971.00,5.09319,24.985552,0.000129,24.980333,1.2445,1.241,5.09319,0.00000
972.00,5.18573,25.046976,0.000047,25.033962,0.9980,1.246,5.18573,0.00000								972.00,5.10539,24.985597,0.000128,24.980398,1.2445,1.241,5.10539,0.00000
973.00,5.18751,25.046924,0.000047,25.033988,0.9982,1.247,5.18751,0.00000								973.00,5.11942,24.985607,0.000133,24.980479,1.2445,1.241,5.11942,0.00000
974.00,5.18804,25.046900,0.000052,25.034035,0.9983,1.246,5.18804,0.00000								974.00,5.13357,24.985742,0.000133,24.980630,1.2445,1.241,5.13357,0.00000
975.00,5.18890,25.046841,0.000051,25.034059,0.9984,1.246,5.18890,0.00000								975.00,5.14306,24.985770,0.000139,24.980670,1.2445,1.241,5.14306,0.00000
976.00,5.18940,25.046777,0.000054,25.034064,0.9985,1.246,5.18940,0.00000								976.00,5.15058,24.985856,0.000139,24.980728,1.2446,1.241,5.15058,0.00000
977.00,5.19089,25.046729,0.000059,25.034073,0.9986,1.246,5.19089,0.00000								977.00,5.15562,24.985940,0.000143,24.980772,1.2446,1.241,5.15562,0.00000
978.00,5.19267,25.046710,0.000061,25.034079,0.9988,1.246,5.19267,0.00000								978.00,5.15827,24.985976,0.000143,24.980721,1.2446,1.241,5.15827,0.00000
979.00,5.19416,25.046691,0.000062,25.034051,0.9989,1.246,5.19416,0.00000								979.00,5.16073,24.985858,0.000143,24.980553,1.2446,1.241,5.16073,0.00000
980.00,5.19601,25.046639,0.000064,25.033953,0.9990,1.246,5.19601,0.00000								980.00,5.16388,24.985852,0.000143,24.980536,1.2446,1.241,5.16388,0.00000
981.00,5.19699,25.046728,0.000066,25.034001,0.9991,1.246,5.19699,0.00000								981.00,5.16811,24.985832,0.000140,24.980451,1.2446,1.241,5.16811,0.00000
982.00,5.19752,25.046739,0.000061,25.033997,0.9992,1.246,5.19752,0.00000								982.00,5.17182,24.985794,0.000137,24.980435,1.2446,1.241,5.17182,0.00000
983.00,5.19755,25.046738,0.000064,25.034014,0.9993,1.246,5.19755,0.00000								983.00,5.17769,24.985860,0.000137,24.980495,1.2446,1.241,5.17769,0.00000
984.00,5.19712,25.046745,0.000062,25.034025,0.9993,1.246,5.19712,0.00000								984.00,5.18229,24.985831,0.000140,24.980439,1.2447,1.241,5.18229,0.00000
985.00,5.19706,25.046736,0.000060,25.034042,0.9994,1.246,5.19706,0.00000								985.00,5.18756,24.985874,0.000138,24.980468,1.2447,1.241,5.18756,0.00000
986.00,5.19666,25.046734,0.000063,25.034035,0.9995,1.246,5.19666,0.00000								986.00,5.19168,24.985932,0.000141,24.980523,1.2447,1.241,5.19168,0.00000
987.00,5.19702,25.046733,0.000061,25.034030,0.9995,1.246,5.19702,0.00000								987.00,5.19564,24.985963,0.000141,24.980532,1.2448,1.241,5.19564,0.00000
988.00,5.19618,25.046733,0.000061,25.034005,0.9995,1.246,5.19618,0.00000								988.00,5.19742,24.985907,0.000143,24.980490,1.2448,1.241,5.19742,0.00000
989.00,5.19773,25.046734,0.000064,25.034033,0.9996,1.246,5.19773,0.00000								989.00,5.19973,24.985831,0.000143,24.980466,1.2449,1.241,5.19973,0.00000
990.00,5.19821,25.046792,0.000067,25.034112,0.9997,1.246,5.19821,0.00000								990.00,5.19993,24.985866,0.000142,24.980480,1.2449,1.241,5.19993,0.00000
991.00,5.19910,25.046770,0.000065,25.034077,0.9997,1.246,5.19910,0.00000								991.00,5.19985,24.985818,0.000141,24.980471,1.2449,1.241,5.19985,0.00000
992.00,5.19953,25.046824,0.000069,25.034119,0.9998,1.246,5.19953,0.00000								992.00,5.19971,24.985804,0.000146,24.980469,1.2449,1.241,5.19971,0.00000
993.00,5.19941,25.046849,0.000067,25.034098,0.9998,1.246,5.19941,0.00000								993.00,5.19967,24.985855,0.000144,24.980489,1.2450,1.241,5.19967,0.00000
994.00,5.19965,25.046842,0.000066,25.034039,0.9999,1.246,5.19965,0.00000								994.00,5.20024,24.985930,0.000144,24.980544,1.2450,1.241,5.20024,0.00000
995.00,5.20000,25.046825,0.000068,25.033969,0.9999,1.246,5.20000,0.00000								995.00,5.19977,24.985900,0.000148,24.980535,1.2450,1.241,5.19977,0.00000
996.00,5.20046,25.046805,0.000063,25.033983,1.0000,1.246,5.20046,0.00000								996.00,5.20017,24.985957,0.000151,24.980537,1.2451,1.241,5.20017,0.00000
997.00,5.19956,25.046784,0.000065,25.033980,1.0000,1.246,5.19956,0.00000								997.00,5.20053,24.985955,0.000148,24.980505,1.2451,1.241,5.20053,0.00000
998.00,5.20116,25.046801,0.000066,25.033983,1.0001,1.246,5.20116,0.00000								998.00,5.20184,24.985924,0.000147,24.980476,1.2452,1.241,5.20184,0.00000
999.00,5.20017,25.046752,0.000067,25.033926,1.0001,1.246,5.20017,0.00000								999.00,5.20096,24.985970,0.000146,24.980509,1.2452,1.241,5.20096,0.00000
1000.00,5.19983,25.046781,0.000062,25.033960,1.0001,1.246,5.19983,0.00000								1000.00,5.20289,24.986005,0.000146,24.980515,1.2452,1.241,5.20289,0.00000
1001.00,5.19963,25.046803,0.000065,25.033950,1.0002,1.246,5.19963,0.00000								1001.00,5.20346,24.986002,0.000146,24.980578,1.2453,1.241,5.20346,0.00000
1002.00,5.20020,25.046771,0.000060,25.033863,1.0002,1.247,5.20020,0.00000								1002.00,5.20367,24.985976,0.000145,24.980649,1.2453,1.241,5.20367,0.00000
1003.00,5.19975,25.046813,0.000060,25.033927,1.0002,1.247,5.19975,0.00000								1003.00,5.20263,24.985975,0.000147,24.980694,1.2453,1.241,5.20263,0.00000
1004.00,5.19929,25.046878,0.000059,25.034013,1.0002,1.247,5.19929,0.00000								1004.00,5.20365,24.985927,0.000145,24.980643,1.2454,1.241,5.20365,0.00000
1005.00,5.19942,25.046912,0.000055,25.034031,1.0003,1.247,5.19942,0.00000								1005.00,5.20383,24.985903,0.000144,24.980659,1.2454,1.241,5.20383,0.00000
1006.00,5.19960,25.046948,0.000056,25.034009,1.0003,1.247,5.19960,0.00000								1006.00,5.20386,24.985821,0.000143,24.980605,1.2454,1.241,5.20386,0.00000
1007.00,5.20046,25.046994,0.000056,25.034039,1.0003,1.247,5.20046,0.00000								1007.00,5.20473,24.985756,0.000143,24.980489,1.2454,1.241,5.20473,0.00000
1008.00,5.20021,25.046989,0.000054,25.034017,1.0004,1.247,5.20021,0.00000								1008.00,5.20593,24.985729,0.000144,24.980439,1.2454,1.241,5.20593,0.00000
1009.00,5.20080,25.047034,0.000056,25.033982,1.0004,1.247,5.20080,0.00000								1009.00,5.20732,24.985795,0.000147,24.980501,1.2455,1.241,5.20732,0.00000
1010.00,5.20004,25.047011,0.000065,25.033943,1.0004,1.247,5.20004,0.00000								1010.00,5.20828,24.985680,0.000148,24.980383,1.2455,1.241,5.20828,0.00000
1011.00,5.19953,25.047044,0.000067,25.034001,1.0004,1.246,5.19953,0.00000								1011.00,5.20996,24.985676,0.000145,24.980317,1.2455,1.241,5.20996,0.00000
1012.00,5.19940,25.047041,0.000071,25.034033,1.0004,1.246,5.19940,0.00000								1012.00,5.20951,24.985670,0.000146,24.980288,1.2455,1.241,5.20951,0.00000
1013.00,5.19913,25.047027,0.000072,25.033986,1.0005,1.246,5.19913,0.00000								1013.00,5.21106,24.985734,0.000144,24.980298,1.2456,1.241,5.21106,0.00000
1014.00,5.19984,25.047057,0.000070,25.034019,1.0005,1.246,5.19984,0.00000								1014.00,5.20986,24.985633,0.000145,24.980241,1.2456,1.241,5.20986,0.00000
1015.00,5.20074,25.047105,0.000068,25.034032,1.0005,1.246,5.20074,0.00000								1015.00,5.20938,24.985682,0.000141,24.980300,1.2456,1.241,5.20938,0.00000
1016.00,5.20165,25.047085,0.000064,25.034007,1.0005,1.247,5.20165,0.00000								1016.00,5.20836,24.985681,0.000146,24.980326,1.2456,1.241,5.20836,0.00000
1017.00,5.20050,25.047122,0.000063,25.034051,1.0005,1.247,5.20050,0.00000								1017.00,5.20884,24.985777,0.000141,24.980362,1.2457,1.241,5.20884,0.00000
1018.00,5.20101,25.047145,0.000062,25.034109,1.0005,1.247,5.20101,0.00000								1018.00,5.20827,24.985787,0.000141,24.980324,1.2457,1.241,5.20827,0.00000
1019.00,5.20151,25.047136,0.000065,25.034086,1.0005,1.247,5.20151,0.00000								1019.00,5.20895,24.985910,0.000134,24.980338,1.2457,1.241,5.20895,0.00000
1020.00,5.20221,25.047094,0.000063,25.034049,1.0005,1.247,5.20221,0.00000								1020.00,5.20929,24.986035,0.000136,24.980433,1.2457,1.241,5.20929,0.00000
1021.00,5.20257,25.047080,0.000063,25.034082,1.0006,1.247,5.20257,0.00000								1021.00,5.20902,24.986071,0.000133,24.980427,1.2458,1.241,5.20902,0.00000
1022.00,5.20339,25.047067,0.000064,25.034035,1.0007,1.247,5.20339,0.00000								1022.00,5.20891,24.986103,0.000135,24.980505,1.2458,1.241,5.20891,0.00000
1023.00,5.20377,25.047037,0.000066,25.034013,1.0007,1.247,5.20377,0.00000								1023.00,5.20825,24.986078,0.000135,24.980548,1.2459,1.242,5.20825,0.00000
1024.00,5.20318,25.046998,0.000064,25.034012,1.0008,1.247,5.20318,0.00000								1024.00,5.20835,24.986097,0.000136,24.980559,1.2459,1.241,5.20835,0.00000
1025.00,5.20274,25.047051,0.000059,25.034071,1.0009,1.247,5.20274,0.00000								1025.00,5.20824,24.986112,0.000140,24.980506,1.2460,1.241,5.20824,0.00000
1026.00,5.20122,25.047008,0.000060,25.033997,1.0009,1.247,5.20122,0.00000								1026.00,5.20945,24.986108,0.000140,24.980479,1.2460,1.241,5.20945,0.00000
1027.00,5.20145,25.047012,0.000058,25.034009,1.0009,1.247,5.20145,0.00000								1027.00,5.20987,24.986132,0.000143,24.980419,1.2460,1.241,5.20987,0.00000
1028.00,5.20048,25.046995,0.000059,25.033992,1.0009,1.247,5.20048,0.00000								1028.00,5.21101,24.986140,0.000141,24.980395,1.2461,1.241,5.21101,0.00000
1029.00,5.19992,25.047053,0.000060,25.034030,1.0009,1.247,5.19992,0.00000								1029.00,5.21126,24.986096,0.000147,24.980388,1.2461,1.241,5.21126,0.00000
1030.00,5.20025,25.046993,0.000066,25.033993,1.0009,1.247,5.20025,0.00000								1030.00,5.21161,24.986032,0.000142,24.980291,1.2462,1.241,5.21161,0.00000
1031.00,5.20151,25.047040,0.000068,25.033989,1.0010,1.247,5.20151,0.00000								1031.00,5.21092,24.986049,0.000142,24.980307,1.2463,1.241,5.21092,0.00000
1032.00,5.20139,25.047103,0.000066,25.034004,1.0010,1.247,5.20139,0.00000								1032.00,5.21095,24.986056,0.000137,24.980353,1.2463,1.241,5.21095,0.00000
1033.00,5.20114,25.047150,0.000065,25.034023,1.0011,1.247,5.20114,0.00000								1033.00,5.21124,24.986031,0.000138,24.980332,1.2464,1.241,5.21124,0.00000
1034.00,5.20266,25.047143,0.000064,25.033994,1.0011,1.247,5.20266,0.00000								1034.00,5.21167,24.986026,0.000135,24.980299,1.2464,1.242,5.21167,0.00000
1035.00,5.20253,25.047184,0.000064,25.034029,1.0011,1.247,5.20253,0.00000								1035.00,5.21164,24.985985,0.000136,24.980298,1.2465,1.242,5.21164,0.00000
1036.00,5.20262,25.047155,0.000066,25.034026,1.0012,1.247,5.20262,0.00000								1036.00,5.21111,24.986034,0.000133,24.980369,1.2465,1.242,5.21111,0.00000
1037.00,5.20171,25.047094,0.000068,25.033997,1.0012,1.247,5.20171,0.00000								1037.00,5.21145,24.985980,0.000133,24.980343,1.2466,1.242,5.21145,0.00000
1038.00,5.20217,25.047125,0.000069,25.033970,1.0012,1.247,5.20217,0.00000								1038.00,5.21042,24.986008,0.000134,24.980392,1.2466,1.242,5.21042,0.00000
1039.00,5.20037,25.047111,0.000069,25.033937,1.0012,1.247,5.20037,0.00000								1039.00,5.21096,24.985962,0.000129,24.980398,1.2467,1.242,5.21096,0.00000
1040.00,5.19935,25.047183,0.000071,25.033976,1.0013,1.247,5.19935,0.00000								1040.00,5.21100,24.985975,0.000130,24.980477,1.2468,1.242,5.21100,0.00000
1041.00,5.19899,25.047236,0.000068,25.034016,1.0013,1.247,5.19899,0.00000								1041.00,5.21270,24.985979,0.000130,24.980492,1.2468,1.242,5.21270,0.00000
1042.00,5.19911,25.047243,0.000070,25.034002,1.0013,1.247,5.19911,0.00000								1042.00,5.21184,24.985959,0.000135,24.980446,1.2468,1.242,5.21184,0.00000
1043.00,5.19969,25.047202,0.000070,25.034001,1.0013,1.247,5.19969,0.00000								1043.00,5.21256,24.985954,0.000132,24.980412,1.2469,1.242,5.21256,0.00000
1044.00,5.20056,25.047274,0.000069,25.034056,1.0014,1.247,5.20056,0.00000								1044.00,5.21171,24.986057,0.000139,24.980489,1.2469,1.242,5.21171,0.00000
1045.00,5.20164,25.047235,0.000063,25.034005,1.0014,1.247,5.20164,0.00000								1045.00,5.21219,24.986092,0.000137,24.980486,1.2470,1.242,5.21219,0.00000
1046.00,5.20209,25.047205,0.000064,25.033988,1.0014,1.247,5.20209,0.00000								1046.00,5.21160,24.985959,0.000141,24.980349,1.2470,1.242,5.21160,0.00000
1047.00,5.20276,25.047233,0.000057,25.034072,1.0015,1.248,5.20276,0.00000								1047.00,5.21266,24.985925,0.000139,24.980385,1.2470,1.242,5.21266,0.00000
1048.00,5.20294,25.047272,0.000055,25.034103,1.0016,1.248,5.20294,0.00000								1048.00,5.21269,24.985957,0.000142,24.980404,1.2471,1.242,5.21269,0.00000
1049.00,5.20256,25.047204,0.000056,25.034064,1.0016,1.248,5.20256,0.00000								1049.00,5.21210,24.985888,0.000139,24.980350,1.2471,1.242,5.21210,0.00000
1050.00,5.20208,25.047169,0.000059,25.034074,1.0016,1.248,5.20208,0.00000								1050.00,5.21172,24.985815,0.000144,24.980291,1.2471,1.242,5.21172,0.00000
1051.00,5.20201,25.047229,0.000062,25.034112,1.0017,1.247,5.20201,0.00000								1051.00,5.21080,24.985915,0.000144,24.980358,1.2472,1.242,5.21080,0.00000
1052.00,5.20306,25.047242,0.000067,25.034074,1.0017,1.247,5.20306,0.00000								1052.00,5.21012,24.986087,0.000143,24.980423,1.2472,1.242,5.21012,0.00000
1053.00,5.20227,25.047289,0.000072,25.034081,1.0017,1.247,5.20227,0.00000								1053.00,5.20958,24.986058,0.000143,24.980373,1.2472,1.242,5.20958,0.00000
1054.00,5.20350,25.047331,0.000071,25.034110,1.0018,1.247,5.20350,0.00000								1054.00,5.21051,24.986129,0.000138,24.980392,1.2472,1.242,5.21051,0.00000
1055.00,5.20463,25.047378,0.000074,25.034101,1.0018,1.247,5.20463,0.00000								1055.00,5.20994,24.986179,0.000137,24.980400,1.2473,1.242,5.20994,0.00000
1056.00,5.20525,25.047360,0.000071,25.034081,1.0019,1.247,5.20525,0.00000								1056.00,5.21050,24.986265,0.000135,24.980427,1.2473,1.242,5.21050,0.00000
1057.00,5.20453,25.047336,0.000073,25.034096,1.0019,1.247,5.20453,0.00000								1057.00,5.21048,24.986256,0.000140,24.980377,1.2473,1.242,5.21048,0.00000
1058.00,5.20519,25.047236,0.000066,25.034093,1.0019,1.247,5.20519,0.00000								1058.00,5.21162,24.986347,0.000138,24.980524,1.2474,1.242,5.21162,0.00000
1059.00,5.20398,25.047203,0.000064,25.034071,1.0020,1.247,5.20398,0.00000								1059.00,5.21066,24.986300,0.000142,24.980464,1.2474,1.242,5.21066,0.00000
1060.00,5.20274,25.047143,0.000060,25.034061,1.0020,1.248,5.20274,0.00000								1060.00,5.21068,24.986368,0.000141,24.980503,1.2474,1.242,5.21068,0.00000
1061.00,5.20196,25.047123,0.000055,25.034025,1.0020,1.248,5.20196,0.00000								1061.00,5.21050,24.986255,0.000141,24.980393,1.2474,1.242,5.21050,0.00000
1062.00,5.20167,25.047091,0.000055,25.033954,1.0020,1.248,5.20167,0.00000								1062.00,5.21045,24.986177,0.000136,24.980340,1.2474,1.242,5.21045,0.00000
1063.00,5.20206,25.047151,0.000054,25.033973,1.0021,1.248,5.20206,0.00000								1063.00,5.21032,24.986105,0.000138,24.980243,1.2474,1.242,5.21032,0.00000
1064.00,5.20321,25.047198,0.000055,25.034007,1.0021,1.248,5.20321,0.00000								1064.00,5.21159,24.986145,0.000141,24.980258,1.2474,1.242,5.21159,0.00000
1065.00,5.20381,25.047219,0.000057,25.034013,1.0021,1.248,5.20381,0.00000								1065.00,5.21283,24.986108,0.000140,24.980249,1.2475,1.242,5.21283,0.00000
1066.00,5.20321,25.047160,0.000061,25.034054,1.0021,1.248,5.20321,0.00000								1066.00,5.21285,24.986221,0.000144,24.980356,1.2475,1.242,5.21285,0.00000
1067.00,5.20331,25.047153,0.000059,25.034110,1.0022,1.248,5.20331,0.00000								1067.00,5.21375,24.986299,0.000144,24.980435,1.2475,1.242,5.21375,0.00000
1068.00,5.20358,25.047126,0.000063,25.034059,1.0022,1.248,5.20358,0.00000								1068.00,5.21281,24.986354,0.000145,24.980433,1.2476,1.242,5.21281,0.00000
1069.00,5.20218,25.047096,0.000067,25.034017,1.0022,1.248,5.20218,0.00000								1069.00,5.21272,24.986265,0.000136,24.980420,1.2476,1.242,5.21272,0.00000
1070.00,5.20275,25.047101,0.000065,25.034045,1.0022,1.248,5.20275,0.00000								1070.00,5.21214,24.986315,0.000140,24.980460,1.2476,1.242,5.21214,0.00000
1071.00,5.20308,25.047203,0.000065,25.034031,1.0023,1.248,5.20308,0.00000								1071.00,5.21277,24.986319,0.000135,24.980475,1.2476,1.242,5.21277,0.00000
1072.00,5.20254,25.047262,0.000066,25.033987,1.0023,1.248,5.20254,0.00000								1072.00,5.21218,24.986245,0.000135,24.980392,1.2476,1.242,5.21218,0.00000
1073.00,5.20115,25.047312,0.000070,25.034011,1.0024,1.247,5.20115,0.00000								1073.00,5.21330,24.986276,0.000134,24.980450,1.2476,1.242,5.21330,0.00000
1074.00,5.20234,25.047349,0.000067,25.034016,1.0024,1.248,5.20234,0.00000								1074.00,5.21369,24.986229,0.000141,24.980353,1.2476,1.242,5.21369,0.00000
1075.00,5.20190,25.047433,0.000070,25.034023,1.0025,1.247,5.20190,0.00000								1075.00,5.21392,24.986181,0.000137,24.980292,1.2476,1.242,5.21392,0.00000
1076.00,5.20163,25.047424,0.000071,25.034023,1.0026,1.247,5.20163,0.00000								1076.00,5.21342,24.986151,0.000136,24.980245,1.2477,1.242,5.21342,0.00000
1077.00,5.20162,25.047463,0.000071,25.034056,1.0026,1.247,5.20162,0.00000								1077.00,5.21337,24.986113,0.000137,24.980209,1.2477,1.242,5.21337,0.00000
1078.00,5.20179,25.047473,0.000067,25.034048,1.0027,1.248,5.20179,0.00000								1078.00,5.21291,24.986089,0.000135,24.980162,1.2477,1.242,5.21291,0.00000
1079.00,5.20159,25.047508,0.000068,25.034044,1.0028,1.248,5.20159,0.00000								1079.00,5.21139,24.986305,0.000133,24.980315,1.2478,1.243,5.21139,0.00000
1080.00,5.20079,25.047480,0.000067,25.033997,1.0029,1.248,5.20079,0.00000								1080.00,5.21148,24.986298,0.000132,24.980312,1.2478,1.243,5.21148,0.00000
@9,2.0000,4.0, 1080.07								@9,2.0000,4.0, 1080.084
1081.00,5.20175,25.047443,0.000063,25.033979,1.0030,1.248,5.20175,0.00000								1081.00,5.21125,24.986259,0.000135,24.980290,1.2478,1.243,5.21125,0.00000
1082.00,5.20244,25.047403,0.000065,25.033954,1.0031,1.248,5.20244,0.00000								1082.00,5.21145,24.986344,0.000132,24.980368,1.2479,1.243,5.21145,0.00000
1083.00,5.20238,25.047398,0.000067,25.033960,1.0031,1.248,5.20238,0.00000								1083.00,5.21024,24.986331,0.000136,24.980357,1.2479,1.243,5.21024,0.00000
1084.00,5.20039,25.047361,0.000071,25.033952,1.0032,1.247,5.20039,0.00000								1084.00,5.20692,24.986230,0.000137,24.980308,1.2480,1.243,5.20692,0.00000
1085.00,5.19892,25.047386,0.000069,25.034009,1.0033,1.247,5.19892,0.00000								1085.00,5.19706,24.986258,0.000140,24.980335,1.2481,1.242,5.19706,0.00000
1086.00,5.19530,25.047435,0.000069,25.034041,1.0033,1.247,5.19530,0.00000								1086.00,5.18255,24.986231,0.000136,24.980322,1.2482,1.243,5.18255,0.00000
1087.00,5.19135,25.047472,0.000066,25.034011,1.0034,1.248,5.19135,0.00000								1087.00,5.16265,24.986267,0.000134,24.980372,1.2482,1.243,5.16265,0.00000
1088.00,5.18921,25.047500,0.000059,25.034008,1.0035,1.248,5.18921,0.00000								1088.00,5.14181,24.986254,0.000129,24.980342,1.2483,1.243,5.14181,0.00000
1089.00,5.18779,25.047482,0.000053,25.033945,1.0035,1.248,5.18779,0.00000								1089.00,5.12382,24.986266,0.000122,24.980329,1.2483,1.244,5.12382,0.00000
1090.00,5.18747,25.047470,0.000050,25.033856,1.0036,1.249,5.18747,0.00000								1090.00,5.11352,24.986255,0.000116,24.980297,1.2484,1.244,5.11352,0.00000
1091.00,5.18789,25.047435,0.000052,25.033791,1.0037,1.249,5.18789,0.00000								1091.00,5.11332,24.986362,0.000116,24.980362,1.2484,1.244,5.11332,0.00000
1092.00,5.18978,25.047410,0.000051,25.033807,1.0037,1.249,5.18978,0.00000								1092.00,5.11919,24.986304,0.000120,24.980338,1.2484,1.244,5.11919,0.00000
1093.00,5.19050,25.047425,0.000055,25.033808,1.0038,1.249,5.19050,0.00000								1093.00,5.12930,24.986250,0.000125,24.980369,1.2485,1.244,5.12930,0.00000
1094.00,5.19129,25.047415,0.000054,25.033886,1.0039,1.249,5.19129,0.00000								1094.00,5.13988,24.986306,0.000129,24.980463,1.2485,1.244,5.13988,0.00000
1095.00,5.19161,25.047422,0.000059,25.033930,1.0039,1.249,5.19161,0.00000								1095.00,5.14988,24.986270,0.000129,24.980468,1.2486,1.244,5.14988,0.00000
1096.00,5.19221,25.047537,0.000058,25.034000,1.0040,1.249,5.19221,0.00000								1096.00,5.15604,24.986196,0.000133,24.980426,1.2486,1.244,5.15604,0.00000
1097.00,5.19316,25.047579,0.000061,25.034040,1.0042,1.249,5.19316,0.00000								1097.00,5.16140,24.986189,0.000131,24.980377,1.2486,1.244,5.16140,0.00000
1098.00,5.19251,25.047538,0.000065,25.033977,1.0043,1.248,5.19251,0.00000								1098.00,5.16425,24.986297,0.000131,24.980372,1.2487,1.244,5.16425,0.00000
1099.00,5.19366,25.047633,0.000069,25.033957,1.0044,1.248,5.19366,0.00000								1099.00,5.16725,24.986233,0.000132,24.980276,1.2487,1.244,5.16725,0.00000
1100.00,5.19351,25.047645,0.000070,25.033955,1.0046,1.248,5.19351,0.00000								1100.00,5.16852,24.986279,0.000137,24.980244,1.2488,1.243,5.16852,0.00000
1101.00,5.19482,25.047552,0.000068,25.033925,1.0048,1.248,5.19482,0.00000								1101.00,5.17052,24.986353,0.000135,24.980301,1.2488,1.244,5.17052,0.00000
1102.00,5.19480,25.047500,0.000067,25.033870,1.0050,1.249,5.19480,0.00000								1102.00,5.17281,24.986373,0.000137,24.980295,1.2488,1.244,5.17281,0.00000
1103.00,5.19661,25.047485,0.000065,25.033895,1.0052,1.249,5.19661,0.00000								1103.00,5.17621,24.986328,0.000136,24.980261,1.2489,1.244,5.17621,0.00000
1104.00,5.19636,25.047357,0.000064,25.033846,1.0053,1.249,5.19636,0.00000								1104.00,5.18073,24.986423,0.000139,24.980317,1.2489,1.244,5.18073,0.00000
1105.00,5.19768,25.047336,0.000063,25.033828,1.0055,1.249,5.19768,0.00000								1105.00,5.18571,24.986408,0.000141,24.980320,1.2489,1.244,5.18571,0.00000
1106.00,5.19746,25.047344,0.000065,25.033829,1.0056,1.249,5.19746,0.00000								1106.00,5.19077,24.986379,0.000144,24.980252,1.2489,1.243,5.19077,0.00000
1107.00,5.19683,25.047357,0.000067,25.033841,1.0058,1.249,5.19683,0.00000								1107.00,5.19447,24.986415,0.000142,24.980244,1.2490,1.244,5.19447,0.00000
1108.00,5.19737,25.047405,0.000070,25.033886,1.0059,1.249,5.19737,0.00000								1108.00,5.19770,24.986526,0.000140,24.980332,1.2490,1.244,5.19770,0.00000
1109.00,5.19751,25.047482,0.000072,25.033958,1.0061,1.249,5.19751,0.00000								1109.00,5.19955,24.986499,0.000140,24.980311,1.2490,1.244,5.19955,0.00000
1110.00,5.19778,25.047490,0.000073,25.033978,1.0063,1.249,5.19778,0.00000								1110.00,5.20197,24.986539,0.000137,24.980324,1.2490,1.244,5.20197,0.00000
1111.00,5.19839,25.047543,0.000077,25.034011,1.0065,1.248,5.19839,0.00000								1111.00,5.20237,24.986478,0.000139,24.980316,1.2491,1.244,5.20237,0.00000
1112.00,5.19900,25.047524,0.000079,25.033992,1.0067,1.248,5.19900,0.00000								1112.00,5.20349,24.986517,0.000142,24.980376,1.2491,1.244,5.20349,0.00000
1113.00,5.19878,25.047504,0.000079,25.034002,1.0069,1.248,5.19878,0.00000								1113.00,5.20438,24.986443,0.000147,24.980278,1.2492,1.243,5.20438,0.00000
1114.00,5.19862,25.047491,0.000075,25.033996,1.0071,1.248,5.19862,0.00000								1114.00,5.20651,24.986439,0.000146,24.980261,1.2492,1.243,5.20651,0.00000
1115.00,5.19851,25.047490,0.000074,25.033947,1.0073,1.248,5.19851,0.00000								1115.00,5.20601,24.986507,0.000149,24.980350,1.2492,1.243,5.20601,0.00000
1116.00,5.19807,25.047474,0.000070,25.033928,1.0075,1.249,5.19807,0.00000								1116.00,5.20740,24.986631,0.000146,24.980389,1.2492,1.243,5.20740,0.00000
1117.00,5.19851,25.047554,0.000069,25.033946,1.0077,1.249,5.19851,0.00000								1117.00,5.20805,24.986630,0.000145,24.980392,1.2492,1.244,5.20805,0.00000
1118.00,5.19916,25.047609,0.000071,25.033940,1.0079,1.249,5.19916,0.00000								1118.00,5.20926,24.986544,0.000141,24.980375,1.2492,1.244,5.20926,0.00000
1119.00,5.19990,25.047641,0.000073,25.033948,1.0081,1.249,5.19990,0.00000								1119.00,5.20903,24.986457,0.000146,24.980354,1.2492,1.243,5.20903,0.00000
1120.00,5.19962,25.047600,0.000074,25.033932,1.0083,1.248,5.19962,0.00000								1120.00,5.20945,24.986357,0.000147,24.980256,1.2492,1.243,5.20945,0.00000
1121.00,5.20030,25.047597,0.000072,25.033909,1.0085,1.248,5.20030,0.00000								1121.00,5.20969,24.986317,0.000149,24.980250,1.2493,1.243,5.20969,0.00000
1122.00,5.20035,25.047601,0.000072,25.033927,1.0087,1.249,5.20035,0.00000								1122.00,5.21126,24.986181,0.000147,24.980151,1.2493,1.243,5.21126,0.00000
1123.00,5.20077,25.047580,0.000068,25.033919,1.0089,1.249,5.20077,0.00000								1123.00,5.21211,24.986297,0.000147,24.980215,1.2493,1.243,5.21211,0.00000
1124.00,5.20188,25.047641,0.000067,25.033984,1.0091,1.249,5.20188,0.00000								1124.00,5.21218,24.986489,0.000145,24.980340,1.2493,1.243,5.21218,0.00000
1125.00,5.20278,25.047664,0.000067,25.034018,1.0093,1.249,5.20278,0.00000								1125.00,5.21372,24.986454,0.000143,24.980344,1.2493,1.243,5.21372,0.00000
1126.00,5.20300,25.047724,0.000069,25.034087,1.0095,1.249,5.20300,0.00000								1126.00,5.21402,24.986447,0.000145,24.980365,1.2493,1.243,5.21402,0.00000
1127.00,5.20286,25.047691,0.000070,25.034072,1.0097,1.249,5.20286,0.00000								1127.00,5.21363,24.986530,0.000144,24.980440,1.2493,1.243,5.21363,0.00000
1128.00,5.20127,25.047643,0.000068,25.034035,1.0099,1.249,5.20127,0.00000								1128.00,5.21292,24.986503,0.000145,24.980455,1.2493,1.243,5.21292,0.00000
1129.00,5.19898,25.047590,0.000069,25.033962,1.0101,1.249,5.19898,0.00000								1129.00,5.21386,24.986434,0.000141,24.980405,1.2493,1.244,5.21386,0.00000
1130.00,5.19811,25.047656,0.000070,25.034004,1.0103,1.249,5.19811,0.00000								1130.00,5.21377,24.986526,0.000143,24.980484,1.2493,1.243,5.21377,0.00000
1131.00,5.19651,25.047638,0.000071,25.033942,1.0105,1.249,5.19651,0.00000								1131.00,5.21423,24.986440,0.000141,24.980412,1.2493,1.243,5.21423,0.00000
1132.00,5.19531,25.047686,0.000069,25.033948,1.0107,1.249,5.19531,0.00000								1132.00,5.21403,24.986422,0.000143,24.980409,1.2493,1.243,5.21403,0.00000
1133.00,5.19399,25.047738,0.000071,25.033988,1.0109,1.249,5.19399,0.00000								1133.00,5.21374,24.986518,0.000136,24.980508,1.2493,1.244,5.21374,0.00000
1134.00,5.19420,25.047775,0.000069,25.034032,1.0112,1.249,5.19420,0.00000								1134.00,5.21277,24.986451,0.000137,24.980459,1.2493,1.244,5.21277,0.00000
1135.00,5.19341,25.047757,0.000067,25.034003,1.0114,1.249,5.19341,0.00000								1135.00,5.21355,24.986460,0.000136,24.980399,1.2493,1.244,5.21355,0.00000
1136.00,5.19281,25.047751,0.000067,25.034024,1.0116,1.249,5.19281,0.00000								1136.00,5.21428,24.986604,0.000135,24.980533,1.2493,1.244,5.21428,0.00000
1137.00,5.19283,25.047701,0.000067,25.034003,1.0118,1.249,5.19283,0.00000								1137.00,5.21472,24.986642,0.000133,24.980520,1.2493,1.244,5.21472,0.00000
1138.00,5.19290,25.047714,0.000071,25.034013,1.0119,1.249,5.19290,0.00000								1138.00,5.21611,24.986583,0.000136,24.980419,1.2493,1.244,5.21611,0.00000
1139.00,5.19260,25.047713,0.000068,25.034011,1.0121,1.249,5.19260,0.00000								1139.00,5.21741,24.986594,0.000138,24.980439,1.2493,1.244,5.21741,0.00000
1140.00,5.19222,25.047760,0.000066,25.034062,1.0122,1.249,5.19222,0.00000								1140.00,5.21782,24.986631,0.000138,24.980486,1.2494,1.244,5.21782,0.00000
1141.00,5.19209,25.047833,0.000063,25.034160,1.0124,1.250,5.19209,0.00000								1141.00,5.21749,24.986607,0.000141,24.980438,1.2494,1.244,5.21749,0.00000
1142.00,5.19259,25.047872,0.000064,25.034192,1.0126,1.250,5.19259,0.00000								1142.00,5.21831,24.986620,0.000143,24.980488,1.2494,1.244,5.21831,0.00000
1143.00,5.19328,25.047834,0.000063,25.034192,1.0128,1.250,5.19328,0.00000								1143.00,5.21738,24.986619,0.000144,24.980493,1.2495,1.244,5.21738,0.00000
1144.00,5.19400,25.047795,0.000068,25.034169,1.0130,1.249,5.19400,0.00000								1144.00,5.21723,24.986625,0.000143,24.980468,1.2495,1.244,5.21723,0.00000
1145.00,5.19351,25.047746,0.000073,25.034119,1.0132,1.249,5.19351,0.00000								1145.00,5.21611,24.986552,0.000142,24.980385,1.2495,1.244,5.21611,0.00000
1146.00,5.19366,25.047707,0.000071,25.034060,1.0134,1.249,5.19366,0.00000								1146.00,5.21618,24.986466,0.000141,24.980301,1.2496,1.244,5.21618,0.00000
1147.00,5.19260,25.047762,0.000071,25.034133,1.0136,1.249,5.19260,0.00000								1147.00,5.21589,24.986392,0.000142,24.980236,1.2496,1.244,5.21589,0.00000
1148.00,5.19254,25.047817,0.000066,25.034115,1.0138,1.249,5.19254,0.00000								1148.00,5.21695,24.986433,0.000140,24.980235,1.2497,1.244,5.21695,0.00000
1149.00,5.19165,25.047868,0.000068,25.034126,1.0140,1.249,5.19165,0.00000								1149.00,5.21675,24.986491,0.000143,24.980302,1.2497,1.244,5.21675,0.00000
1150.00,5.19197,25.047892,0.000066,25.034215,1.0141,1.249,5.19197,0.00000								1150.00,5.21674,24.986631,0.000143,24.980412,1.2498,1.244,5.21674,0.00000
1151.00,5.19214,25.047819,0.000069,25.034126,1.0143,1.249,5.19214,0.00000								1151.00,5.21638,24.986692,0.000140,24.980436,1.2498,1.244,5.21638,0.00000
1152.00,5.19381,25.047802,0.000067,25.034096,1.0145,1.249,5.19381,0.00000								1152.00,5.21717,24.986821,0.000142,24.980485,1.2499,1.244,5.21717,0.00000
1153.00,5.19501,25.047793,0.000068,25.034106,1.0147,1.249,5.19501,0.00000								1153.00,5.21770,24.986736,0.000145,24.980469,1.2499,1.244,5.21770,0.00000
1154.00,5.19569,25.047752,0.000065,25.034080,1.0149,1.250,5.19569,0.00000								1154.00,5.21723,24.986684,0.000144,24.980413,1.2500,1.244,5.21723,0.00000
1155.00,5.19555,25.047763,0.000069,25.033976,1.0151,1.249,5.19555,0.00000								1155.00,5.21833,24.986639,0.000141,24.980396,1.2500,1.244,5.21833,0.00000
1156.00,5.19502,25.047806,0.000073,25.034035,1.0152,1.249,5.19502,0.00000								1156.00,5.21733,24.986670,0.000141,24.980430,1.2501,1.244,5.21733,0.00000
1157.00,5.19393,25.047825,0.000071,25.034021,1.0154,1.249,5.19393,0.00000								1157.00,5.21642,24.986684,0.000135,24.980414,1.2501,1.244,5.21642,0.00000
1158.00,5.19247,25.047831,0.000073,25.034025,1.0156,1.249,5.19247,0.00000								1158.00,5.21509,24.986763,0.000136,24.980450,1.2501,1.244,5.21509,0.00000
1159.00,5.19254,25.047874,0.000071,25.034039,1.0158,1.249,5.19254,0.00000								1159.00,5.21549,24.986834,0.000131,24.980520,1.2502,1.244,5.21549,0.00000
1160.00,5.19231,25.047893,0.000072,25.034084,1.0160,1.249,5.19231,0.00000								1160.00,5.21449,24.986739,0.000134,24.980423,1.2502,1.244,5.21449,0.00000
1161.00,5.19300,25.047931,0.000065,25.034114,1.0162,1.250,5.19300,0.00000								1161.00,5.21621,24.986743,0.000134,24.980412,1.2503,1.244,5.21621,0.00000
1162.00,5.19375,25.047871,0.000067,25.034058,1.0163,1.250,5.19375,0.00000								1162.00,5.21632,24.986657,0.000138,24.980407,1.2503,1.244,5.21632,0.00000
1163.00,5.19441,25.047877,0.000065,25.034020,1.0165,1.250,5.19441,0.00000								1163.00,5.21779,24.986633,0.000138,24.980372,1.2504,1.244,5.21779,0.00000
1164.00,5.19456,25.047849,0.000067,25.033965,1.0167,1.250,5.19456,0.00000								1164.00,5.21895,24.986576,0.000144,24.980344,1.2504,1.244,5.21895,0.00000
1165.00,5.19461,25.047814,0.000066,25.033955,1.0168,1.250,5.19461,0.00000								1165.00,5.21941,24.986680,0.000145,24.980455,1.2505,1.244,5.21941,0.00000
1166.00,5.19481,25.047808,0.000066,25.033937,1.0170,1.250,5.19481,0.00000								1166.00,5.21971,24.986679,0.000147,24.980484,1.2506,1.244,5.21971,0.00000
1167.00,5.19394,25.047860,0.000070,25.033983,1.0172,1.250,5.19394,0.00000								1167.00,5.22079,24.986717,0.000145,24.980442,1.2506,1.244,5.22079,0.00000
1168.00,5.19306,25.047906,0.000070,25.034019,1.0174,1.250,5.19306,0.00000								1168.00,5.22037,24.986688,0.000143,24.980413,1.2507,1.244,5.22037,0.00000
1169.00,5.19157,25.047878,0.000071,25.034061,1.0176,1.249,5.19157,0.00000								1169.00,5.21905,24.986718,0.000139,24.980364,1.2508,1.244,5.21905,0.00000
1170.00,5.19208,25.047887,0.000070,25.034084,1.0178,1.250,5.19208,0.00000								1170.00,5.21924,24.986751,0.000136,24.980362,1.2509,1.244,5.21924,0.00000
1171.00,5.19205,25.047843,0.000073,25.034022,1.0180,1.249,5.19205,0.00000								1171.00,5.21835,24.986778,0.000137,24.980326,1.2509,1.244,5.21835,0.00000
1172.00,5.19185,25.047813,0.000071,25.033974,1.0182,1.250,5.19185,0.00000								1172.00,5.21766,24.986792,0.000135,24.980313,1.2510,1.244,5.21766,0.00000
1173.00,5.19246,25.047761,0.000072,25.033940,1.0183,1.250,5.19246,0.00000								1173.00,5.21684,24.986858,0.000136,24.980318,1.2511,1.244,5.21684,0.00000
1174.00,5.19341,25.047825,0.000072,25.033945,1.0185,1.250,5.19341,0.00000								1174.00,5.21713,24.986852,0.000135,24.980312,1.2512,1.244,5.21713,0.00000
1175.00,5.19362,25.047845,0.000070,25.033886,1.0186,1.250,5.19362,0.00000								1175.00,5.21668,24.986827,0.000135,24.980280,1.2513,1.245,5.21668,0.00000
1176.00,5.19355,25.047975,0.000069,25.033983,1.0188,1.250,5.19355,0.00000								1176.00,5.21690,24.986907,0.000132,24.980342,1.2513,1.245,5.21690,0.00000
1177.00,5.19464,25.047991,0.000066,25.034046,1.0190,1.250,5.19464,0.00000								1177.00,5.21676,24.986976,0.000132,24.980399,1.2513,1.245,5.21676,0.00000
1178.00,5.19395,25.048065,0.000066,25.034111,1.0192,1.250,5.19395,0.00000								1178.00,5.21745,24.987072,0.000131,24.980509,1.2514,1.245,5.21745,0.00000
1179.00,5.19459,25.048048,0.000064,25.034081,1.0194,1.250,5.19459,0.00000								1179.00,5.21720,24.987200,0.000135,24.980574,1.2514,1.245,5.21720,0.00000
1180.00,5.19467,25.048073,0.000065,25.034107,1.0196,1.250,5.19467,0.00000								1180.00,5.21804,24.987213,0.000136,24.980523,1.2515,1.245,5.21804,0.00000
1181.00,5.19424,25.047976,0.000063,25.034020,1.0197,1.250,5.19424,0.00000								1181.00,5.21831,24.987195,0.000137,24.980499,1.2515,1.245,5.21831,0.00000
1182.00,5.19402,25.047959,0.000065,25.033933,1.0199,1.250,5.19402,0.00000								1182.00,5.21779,24.987224,0.000138,24.980539,1.2515,1.245,5.21779,0.00000
1183.00,5.19463,25.047931,0.000066,25.033866,1.0200,1.250,5.19463,0.00000								1183.00,5.21783,24.987226,0.000139,24.980480,1.2516,1.245,5.21783,0.00000
1184.00,5.19484,25.047983,0.000065,25.033923,1.0201,1.250,5.19484,0.00000								1184.00,5.21763,24.987186,0.000135,24.980431,1.2516,1.245,5.21763,0.00000
1185.00,5.19453,25.047993,0.000068,25.033934,1.0203,1.250,5.19453,0.00000								1185.00,5.21749,24.987141,0.000135,24.980375,1.2516,1.245,5.21749,0.00000
1186.00,5.19479,25.048041,0.000070,25.033981,1.0205,1.250,5.19479,0.00000								1186.00,5.21637,24.987127,0.000134,24.980353,1.2516,1.245,5.21637,0.00000
1187.00,5.19388,25.048081,0.000073,25.034067,1.0206,1.250,5.19388,0.00000								1187.00,5.21757,24.987157,0.000131,24.980357,1.2516,1.245,5.21757,0.00000
1188.00,5.19361,25.048074,0.000073,25.034101,1.0208,1.250,5.19361,0.00000								1188.00,5.21817,24.987065,0.000132,24.980289,1.2516,1.245,5.21817,0.00000
1189.00,5.19265,25.048056,0.000077,25.034083,1.0209,1.250,5.19265,0.00000								1189.00,5.21966,24.987037,0.000136,24.980254,1.2517,1.245,5.21966,0.00000
1190.00,5.19340,25.048057,0.000075,25.034102,1.0211,1.250,5.19340,0.00000								1190.00,5.21901,24.987031,0.000139,24.980341,1.2517,1.245,5.21901,0.00000
1191.00,5.19430,25.048051,0.000072,25.034120,1.0212,1.250,5.19430,0.00000								1191.00,5.21957,24.987040,0.000140,24.980357,1.2517,1.245,5.21957,0.00000
1192.00,5.19509,25.048019,0.000070,25.034057,1.0214,1.250,5.19509,0.00000								1192.00,5.21821,24.986972,0.000146,24.980344,1.2517,1.245,5.21821,0.00000
1193.00,5.19546,25.048047,0.000070,25.034053,1.0215,1.250,5.19546,0.00000								1193.00,5.21714,24.986956,0.000147,24.980376,1.2517,1.244,5.21714,0.00000
1194.00,5.19565,25.048053,0.000065,25.034021,1.0216,1.250,5.19565,0.00000								1194.00,5.21677,24.986965,0.000144,24.980445,1.2517,1.245,5.21677,0.00000
1195.00,5.19552,25.048061,0.000062,25.033981,1.0217,1.250,5.19552,0.00000								1195.00,5.21713,24.986965,0.000141,24.980432,1.2517,1.245,5.21713,0.00000
1196.00,5.19372,25.048093,0.000064,25.033932,1.0218,1.250,5.19372,0.00000								1196.00,5.21823,24.986932,0.000143,24.980430,1.2517,1.245,5.21823,0.00000
1197.00,5.19317,25.048131,0.000064,25.033909,1.0219,1.250,5.19317,0.00000								1197.00,5.21849,24.986956,0.000140,24.980443,1.2517,1.245,5.21849,0.00000
1198.00,5.19297,25.048110,0.000065,25.033905,1.0220,1.250,5.19297,0.00000								1198.00,5.21850,24.987006,0.000139,24.980497,1.2517,1.245,5.21850,0.00000
1199.00,5.19299,25.048090,0.000062,25.033896,1.0221,1.251,5.19299,0.00000								1199.00,5.21703,24.986971,0.000141,24.980466,1.2517,1.245,5.21703,0.00000
1200.00,5.19226,25.048112,0.000061,25.033899,1.0222,1.251,5.19226,0.00000								1200.00,5.21721,24.986997,0.000142,24.980450,1.2517,1.245,5.21721,0.00000
1201.00,5.19382,25.048098,0.000061,25.033923,1.0223,1.251,5.19382,0.00000								1201.00,5.21628,24.987036,0.000145,24.980455,1.2518,1.245,5.21628,0.00000
@10,2.0000,4.0, 1200.096								@10,2.0000,4.0, 1200.096
1202.00,5.19544,25.048117,0.000060,25.033999,1.0224,1.251,5.19544,0.00000								1202.00,5.21717,24.986989,0.000144,24.980389,1.2518,1.245,5.21717,0.00000
1203.00,5.19524,25.048219,0.000059,25.034044,1.0226,1.251,5.19524,0.00000								1203.00,5.21698,24.986900,0.000146,24.980237,1.2518,1.244,5.21698,0.00000
1204.00,5.19380,25.048273,0.000060,25.034080,1.0227,1.251,5.19380,0.00000								1204.00,5.21400,24.986958,0.000145,24.980262,1.2518,1.245,5.21400,0.00000
1205.00,5.19113,25.048236,0.000064,25.034065,1.0228,1.251,5.19113,0.00000								1205.00,5.20547,24.987008,0.000148,24.980300,1.2518,1.244,5.20547,0.00000
1206.00,5.18677,25.048224,0.000061,25.034060,1.0229,1.251,5.18677,0.00000								1206.00,5.19336,24.986936,0.000141,24.980263,1.2518,1.245,5.19336,0.00000
1207.00,5.18129,25.048222,0.000061,25.034039,1.0230,1.251,5.18129,0.00000								1207.00,5.17504,24.986949,0.000140,24.980287,1.2518,1.245,5.17504,0.00000
1208.00,5.17890,25.048165,0.000061,25.034026,1.0231,1.251,5.17890,0.00000								1208.00,5.15699,24.987075,0.000136,24.980429,1.2519,1.245,5.15699,0.00000
1209.00,5.17848,25.048126,0.000061,25.033975,1.0232,1.251,5.17848,0.00000								1209.00,5.14206,24.987085,0.000136,24.980428,1.2519,1.245,5.14206,0.00000
1210.00,5.17863,25.048171,0.000057,25.033974,1.0233,1.251,5.17863,0.00000								1210.00,5.13349,24.987051,0.000132,24.980418,1.2519,1.245,5.13349,0.00000
1211.00,5.18011,25.048155,0.000058,25.033942,1.0234,1.251,5.18011,0.00000								1211.00,5.13246,24.987079,0.000133,24.980434,1.2519,1.245,5.13246,0.00000
1212.00,5.18125,25.048203,0.000058,25.033969,1.0236,1.251,5.18125,0.00000								1212.00,5.13879,24.987094,0.000136,24.980437,1.2519,1.245,5.13879,0.00000
1213.00,5.18158,25.048178,0.000058,25.033903,1.0237,1.251,5.18158,0.00000								1213.00,5.14775,24.987016,0.000138,24.980352,1.2519,1.245,5.14775,0.00000
1214.00,5.18126,25.048187,0.000063,25.033936,1.0238,1.251,5.18126,0.00000								1214.00,5.15855,24.986993,0.000138,24.980270,1.2519,1.245,5.15855,0.00000
1215.00,5.18197,25.048204,0.000063,25.033974,1.0239,1.251,5.18197,0.00000								1215.00,5.16778,24.987025,0.000136,24.980232,1.2518,1.245,5.16778,0.00000
1216.00,5.18201,25.048241,0.000064,25.033977,1.0240,1.251,5.18201,0.00000								1216.00,5.17274,24.986990,0.000141,24.980165,1.2518,1.245,5.17274,0.00000
1217.00,5.18360,25.048145,0.000063,25.033922,1.0241,1.251,5.18360,0.00000								1217.00,5.17575,24.986979,0.000137,24.980092,1.2518,1.245,5.17575,0.00000
1218.00,5.18472,25.048181,0.000064,25.033989,1.0243,1.251,5.18472,0.00000								1218.00,5.17625,24.987028,0.000137,24.980085,1.2519,1.245,5.17625,0.00000
1219.00,5.18607,25.048285,0.000058,25.034040,1.0245,1.252,5.18607,0.00000								1219.00,5.17701,24.987125,0.000138,24.980193,1.2519,1.245,5.17701,0.00000
1220.00,5.18708,25.048322,0.000060,25.034044,1.0247,1.252,5.18708,0.00000								1220.00,5.17809,24.987178,0.000142,24.980221,1.2519,1.245,5.17809,0.00000
1221.00,5.18832,25.048366,0.000065,25.034099,1.0248,1.251,5.18832,0.00000								1221.00,5.18066,24.987248,0.000138,24.980282,1.2519,1.245,5.18066,0.00000
1222.00,5.18938,25.048443,0.000069,25.034128,1.0250,1.251,5.18938,0.00000								1222.00,5.18388,24.987304,0.000140,24.980369,1.2519,1.245,5.18388,0.00000
1223.00,5.18921,25.048517,0.000071,25.034138,1.0252,1.251,5.18921,0.00000								1223.00,5.18798,24.987325,0.000138,24.980444,1.2519,1.245,5.18798,0.00000
1224.00,5.18962,25.048487,0.000074,25.034099,1.0254,1.251,5.18962,0.00000								1224.00,5.19158,24.987230,0.000138,24.980370,1.2519,1.245,5.19158,0.00000
1225.00,5.19061,25.048413,0.000082,25.034060,1.0256,1.251,5.19061,0.00000								1225.00,5.19632,24.987237,0.000136,24.980383,1.2519,1.246,5.19632,0.00000
1226.00,5.19169,25.048454,0.000076,25.034090,1.0257,1.251,5.19169,0.00000								1226.00,5.19950,24.987209,0.000139,24.980368,1.2519,1.245,5.19950,0.00000
1227.00,5.19164,25.048393,0.000076,25.034008,1.0259,1.251,5.19164,0.00000								1227.00,5.20184,24.987102,0.000140,24.980256,1.2519,1.245,5.20184,0.00000
1228.00,5.19275,25.048326,0.000076,25.033991,1.0261,1.251,5.19275,0.00000								1228.00,5.20479,24.987148,0.000138,24.980212,1.2520,1.245,5.20479,0.00000
1229.00,5.19209,25.048314,0.000081,25.033991,1.0263,1.251,5.19209,0.00000								1229.00,5.20529,24.987188,0.000140,24.980184,1.2520,1.245,5.20529,0.00000
1230.00,5.19153,25.048256,0.000077,25.033992,1.0264,1.251,5.19153,0.00000								1230.00,5.20604,24.987161,0.000139,24.980137,1.2520,1.245,5.20604,0.00000
1231.00,5.19113,25.048191,0.000078,25.033986,1.0266,1.251,5.19113,0.00000								1231.00,5.20641,24.987214,0.000144,24.980137,1.2520,1.245,5.20641,0.00000
1232.00,5.19145,25.048297,0.000078,25.034138,1.0268,1.251,5.19145,0.00000								1232.00,5.20791,24.987364,0.000140,24.980260,1.2520,1.245,5.20791,0.00000
1233.00,5.19231,25.048376,0.000076,25.034112,1.0270,1.251,5.19231,0.00000								1233.00,5.20800,24.987335,0.000143,24.980248,1.2520,1.245,5.20800,0.00000
1234.00,5.19276,25.048397,0.000072,25.034101,1.0272,1.251,5.19276,0.00000								1234.00,5.20981,24.987387,0.000140,24.980340,1.2520,1.245,5.20981,0.00000
1235.00,5.19377,25.048525,0.000069,25.034130,1.0274,1.251,5.19377,0.00000								1235.00,5.21039,24.987377,0.000141,24.980396,1.2519,1.245,5.21039,0.00000
1236.00,5.19350,25.048581,0.000070,25.034115,1.0275,1.252,5.19350,0.00000								1236.00,5.21304,24.987404,0.000139,24.980405,1.2519,1.246,5.21304,0.00000
1237.00,5.19342,25.048550,0.000070,25.034032,1.0277,1.252,5.19342,0.00000								1237.00,5.21468,24.987337,0.000145,24.980330,1.2519,1.245,5.21468,0.00000
1238.00,5.19218,25.048492,0.000073,25.034030,1.0278,1.251,5.19218,0.00000								1238.00,5.21712,24.987272,0.000143,24.980307,1.2519,1.245,5.21712,0.00000
1239.00,5.19221,25.048424,0.000074,25.034050,1.0280,1.251,5.19221,0.00000								1239.00,5.21980,24.987240,0.000144,24.980288,1.2518,1.245,5.21980,0.00000
1240.00,5.19174,25.048357,0.000074,25.034055,1.0282,1.251,5.19174,0.00000								1240.00,5.22051,24.987212,0.000144,24.980222,1.2518,1.245,5.22051,0.00000
1241.00,5.19165,25.048285,0.000074,25.034014,1.0283,1.251,5.19165,0.00000								1241.00,5.22079,24.987223,0.000142,24.980246,1.2518,1.246,5.22079,0.00000
1242.00,5.19192,25.048334,0.000075,25.034076,1.0285,1.251,5.19192,0.00000								1242.00,5.22126,24.987282,0.000141,24.980268,1.2517,1.246,5.22126,0.00000
1243.00,5.19141,25.048342,0.000080,25.034101,1.0287,1.251,5.19141,0.00000								1243.00,5.22185,24.987425,0.000142,24.980371,1.2517,1.246,5.22185,0.00000
1244.00,5.19171,25.048467,0.000079,25.034163,1.0288,1.251,5.19171,0.00000								1244.00,5.22068,24.987441,0.000147,24.980368,1.2517,1.246,5.22068,0.00000
1245.00,5.19122,25.048572,0.000083,25.034147,1.0290,1.251,5.19122,0.00000								1245.00,5.22089,24.987493,0.000145,24.980412,1.2517,1.246,5.22089,0.00000
1246.00,5.19179,25.048593,0.000083,25.034127,1.0292,1.251,5.19179,0.00000								1246.00,5.22015,24.987508,0.000147,24.980437,1.2516,1.246,5.22015,0.00000
1247.00,5.19083,25.048579,0.000082,25.034100,1.0293,1.251,5.19083,0.00000								1247.00,5.21963,24.987555,0.000146,24.980523,1.2516,1.246,5.21963,0.00000
1248.00,5.19210,25.048528,0.000077,25.034057,1.0295,1.251,5.19210,0.00000								1248.00,5.21829,24.987449,0.000147,24.980447,1.2516,1.246,5.21829,0.00000
1249.00,5.19320,25.048496,0.000076,25.034023,1.0296,1.251,5.19320,0.00000								1249.00,5.21832,24.987443,0.000142,24.980441,1.2516,1.246,5.21832,0.00000
1250.00,5.19400,25.048469,0.000074,25.034064,1.0298,1.251,5.19400,0.00000								1250.00,5.21906,24.987496,0.000144,24.980456,1.2515,1.246,5.21906,0.00000
1251.00,5.19429,25.048534,0.000074,25.034111,1.0299,1.251,5.19429,0.00000								1251.00,5.21977,24.987513,0.000143,24.980433,1.2515,1.246,5.21977,0.00000
1252.00,5.19515,25.048560,0.000071,25.034148,1.0301,1.251,5.19515,0.00000								1252.00,5.22064,24.987455,0.000145,24.980395,1.2515,1.246,5.22064,0.00000
1253.00,5.19461,25.048593,0.000069,25.034184,1.0303,1.252,5.19461,0.00000								1253.00,5.22141,24.987488,0.000143,24.980384,1.2514,1.246,5.22141,0.00000
1254.00,5.19328,25.048620,0.000070,25.034186,1.0304,1.252,5.19328,0.00000								1254.00,5.22159,24.987491,0.000142,24.980372,1.2514,1.246,5.22159,0.00000
1255.00,5.19348,25.048638,0.000073,25.034171,1.0306,1.251,5.19348,0.00000								1255.00,5.22108,24.987405,0.000141,24.980333,1.2514,1.246,5.22108,0.00000
1256.00,5.19435,25.048615,0.000076,25.034179,1.0308,1.251,5.19435,0.00000								1256.00,5.22148,24.987356,0.000141,24.980277,1.2514,1.246,5.22148,0.00000
1257.00,5.19454,25.048590,0.000077,25.034127,1.0309,1.251,5.19454,0.00000								1257.00,5.22064,24.987287,0.000142,24.980191,1.2514,1.246,5.22064,0.00000
1258.00,5.19507,25.048578,0.000076,25.034108,1.0311,1.251,5.19507,0.00000								1258.00,5.22108,24.987270,0.000146,24.980201,1.2513,1.246,5.22108,0.00000
1259.00,5.19525,25.048496,0.000078,25.034015,1.0312,1.251,5.19525,0.00000								1259.00,5.22174,24.987212,0.000148,24.980190,1.2513,1.246,5.22174,0.00000
1260.00,5.19441,25.048422,0.000074,25.033982,1.0314,1.251,5.19441,0.00000								1260.00,5.22188,24.987212,0.000148,24.980217,1.2513,1.246,5.22188,0.00000
1261.00,5.19333,25.048380,0.000068,25.033923,1.0315,1.252,5.19333,0.00000								1261.00,5.22151,24.987116,0.000151,24.980152,1.2513,1.245,5.22151,0.00000
1262.00,5.19339,25.048289,0.000070,25.033816,1.0317,1.252,5.19339,0.00000								1262.00,5.22214,24.987071,0.000153,24.980165,1.2513,1.245,5.22214,0.00000
1263.00,5.19312,25.048343,0.000072,25.033806,1.0319,1.252,5.19312,0.00000								1263.00,5.22156,24.987055,0.000154,24.980147,1.2513,1.245,5.22156,0.00000
1264.00,5.19288,25.048321,0.000067,25.033850,1.0320,1.252,5.19288,0.00000								1264.00,5.22217,24.987212,0.000152,24.980226,1.2513,1.245,5.22217,0.00000
1265.00,5.19349,25.048340,0.000068,25.033901,1.0322,1.252,5.19349,0.00000								1265.00,5.22250,24.987290,0.000154,24.980260,1.2513,1.245,5.22250,0.00000
1266.00,5.19377,25.048306,0.000068,25.033886,1.0324,1.252,5.19377,0.00000								1266.00,5.22277,24.987375,0.000151,24.980336,1.2513,1.245,5.22277,0.00000
1267.00,5.19351,25.048416,0.000066,25.034009,1.0325,1.252,5.19351,0.00000								1267.00,5.22389,24.987463,0.000148,24.980369,1.2513,1.246,5.22389,0.00000
1268.00,5.19387,25.048359,0.000064,25.034009,1.0326,1.252,5.19387,0.00000								1268.00,5.22509,24.987461,0.000145,24.980367,1.2513,1.246,5.22509,0.00000
1269.00,5.19529,25.048380,0.000063,25.033979,1.0328,1.252,5.19529,0.00000								1269.00,5.22547,24.987291,0.000145,24.980249,1.2514,1.246,5.22547,0.00000
1270.00,5.19584,25.048370,0.000064,25.033917,1.0329,1.252,5.19584,0.00000								1270.00,5.22566,24.987245,0.000143,24.980199,1.2514,1.246,5.22566,0.00000
1271.00,5.19633,25.048383,0.000061,25.033935,1.0330,1.252,5.19633,0.00000								1271.00,5.22701,24.987236,0.000143,24.980199,1.2514,1.246,5.22701,0.00000
1272.00,5.19619,25.048405,0.000065,25.033935,1.0331,1.252,5.19619,0.00000								1272.00,5.22622,24.987236,0.000144,24.980169,1.2514,1.246,5.22622,0.00000
1273.00,5.19656,25.048455,0.000063,25.033965,1.0332,1.252,5.19656,0.00000								1273.00,5.22629,24.987230,0.000140,24.980155,1.2514,1.246,5.22629,0.00000
1274.00,5.19580,25.048505,0.000065,25.034069,1.0333,1.252,5.19580,0.00000								1274.00,5.22628,24.987345,0.000141,24.980233,1.2515,1.246,5.22628,0.00000
1275.00,5.19532,25.048517,0.000062,25.034101,1.0335,1.252,5.19532,0.00000								1275.00,5.22813,24.987412,0.000137,24.980251,1.2515,1.246,5.22813,0.00000
1276.00,5.19504,25.048536,0.000067,25.034124,1.0336,1.252,5.19504,0.00000								1276.00,5.22774,24.987475,0.000136,24.980262,1.2516,1.246,5.22774,0.00000
1277.00,5.19572,25.048454,0.000064,25.034092,1.0338,1.252,5.19572,0.00000								1277.00,5.22862,24.987557,0.000132,24.980298,1.2516,1.247,5.22862,0.00000
1278.00,5.19502,25.048383,0.000066,25.034101,1.0340,1.252,5.19502,0.00000								1278.00,5.22862,24.987621,0.000138,24.980294,1.2517,1.246,5.22862,0.00000
1279.00,5.19508,25.048339,0.000066,25.034031,1.0341,1.252,5.19508,0.00000								1279.00,5.22851,24.987604,0.000139,24.980254,1.2517,1.246,5.22851,0.00000
1280.00,5.19654,25.048316,0.000068,25.033953,1.0343,1.252,5.19654,0.00000								1280.00,5.22672,24.987541,0.000142,24.980178,1.2518,1.246,5.22672,0.00000
1281.00,5.19628,25.048394,0.000069,25.033974,1.0345,1.252,5.19628,0.00000								1281.00,5.22598,24.987535,0.000143,24.980165,1.2518,1.246,5.22598,0.00000
1282.00,5.19640,25.048394,0.000068,25.034011,1.0347,1.252,5.19640,0.00000								1282.00,5.22557,24.987538,0.000145,24.980165,1.2519,1.246,5.22557,0.00000
1283.00,5.19605,25.048489,0.000070,25.034027,1.0348,1.252,5.19605,0.00000								1283.00,5.22513,24.987637,0.000144,24.980253,1.2519,1.246,5.22513,0.00000
1284.00,5.19635,25.048476,0.000066,25.034033,1.0350,1.253,5.19635,0.00000								1284.00,5.22462,24.987695,0.000140,24.980293,1.2520,1.246,5.22462,0.00000
1285.00,5.19449,25.048421,0.000069,25.034038,1.0351,1.252,5.19449,0.00000								1285.00,5.22449,24.987719,0.000141,24.980311,1.2521,1.246,5.22449,0.00000
1286.00,5.19485,25.048425,0.000062,25.034051,1.0353,1.253,5.19485,0.00000								1286.00,5.22488,24.987722,0.000140,24.980322,1.2521,1.246,5.22488,0.00000
1287.00,5.19457,25.048447,0.000066,25.034051,1.0355,1.253,5.19457,0.00000								1287.00,5.22414,24.987634,0.000138,24.980279,1.2522,1.246,5.22414,0.00000
1288.00,5.19545,25.048432,0.000065,25.034045,1.0357,1.253,5.19545,0.00000								1288.00,5.22439,24.987523,0.000136,24.980212,1.2522,1.247,5.22439,0.00000
1289.00,5.19588,25.048450,0.000067,25.034041,1.0359,1.253,5.19588,0.00000								1289.00,5.22416,24.987427,0.000143,24.980191,1.2523,1.246,5.22416,0.00000
1290.00,5.19619,25.048519,0.000067,25.034053,1.0361,1.253,5.19619,0.00000								1290.00,5.22419,24.987401,0.000144,24.980207,1.2523,1.246,5.22419,0.00000
1291.00,5.19622,25.048485,0.000068,25.034049,1.0363,1.253,5.19622,0.00000								1291.00,5.22353,24.987367,0.000147,24.980195,1.2524,1.246,5.22353,0.00000
1292.00,5.19610,25.048515,0.000071,25.034045,1.0365,1.252,5.19610,0.00000								1292.00,5.22415,24.987446,0.000149,24.980232,1.2524,1.246,5.22415,0.00000
1293.00,5.19545,25.048490,0.000071,25.034039,1.0368,1.253,5.19545,0.00000								1293.00,5.22450,24.987522,0.000154,24.980317,1.2525,1.246,5.22450,0.00000
1294.00,5.19480,25.048450,0.000077,25.034000,1.0370,1.252,5.19480,0.00000								1294.00,5.22511,24.987561,0.000150,24.980313,1.2525,1.246,5.22511,0.00000
1295.00,5.19559,25.048460,0.000074,25.034001,1.0372,1.252,5.19559,0.00000								1295.00,5.22539,24.987632,0.000149,24.980376,1.2526,1.246,5.22539,0.00000
1296.00,5.19605,25.048421,0.000075,25.033919,1.0374,1.252,5.19605,0.00000								1296.00,5.22614,24.987625,0.000146,24.980345,1.2526,1.246,5.22614,0.00000
1297.00,5.19620,25.048415,0.000072,25.033948,1.0376,1.253,5.19620,0.00000								1297.00,5.22646,24.987634,0.000147,24.980346,1.2527,1.246,5.22646,0.00000
1298.00,5.19726,25.048437,0.000071,25.033936,1.0378,1.253,5.19726,0.00000								1298.00,5.22572,24.987609,0.000144,24.980307,1.2527,1.246,5.22572,0.00000
1299.00,5.19786,25.048550,0.000066,25.034003,1.0380,1.253,5.19786,0.00000								1299.00,5.22576,24.987648,0.000146,24.980322,1.2528,1.246,5.22576,0.00000
1300.00,5.19779,25.048515,0.000067,25.033996,1.0382,1.253,5.19779,0.00000								1300.00,5.22609,24.987710,0.000144,24.980348,1.2528,1.246,5.22609,0.00000
1301.00,5.19670,25.048537,0.000071,25.034000,1.0384,1.253,5.19670,0.00000								1301.00,5.22653,24.987805,0.000144,24.980413,1.2529,1.246,5.22653,0.00000
1302.00,5.19631,25.048500,0.000070,25.033914,1.0386,1.253,5.19631,0.00000								1302.00,5.22603,24.987798,0.000144,24.980415,1.2529,1.246,5.22603,0.00000
1303.00,5.19537,25.048543,0.000071,25.033973,1.0388,1.253,5.19537,0.00000								1303.00,5.22722,24.987753,0.000138,24.980382,1.2530,1.247,5.22722,0.00000
1304.00,5.19477,25.048458,0.000072,25.033921,1.0390,1.253,5.19477,0.00000								1304.00,5.22681,24.987780,0.000140,24.980416,1.2530,1.247,5.22681,0.00000
1305.00,5.19360,25.048541,0.000075,25.033989,1.0392,1.253,5.19360,0.00000								1305.00,5.22705,24.987691,0.000142,24.980344,1.2531,1.247,5.22705,0.00000
1306.00,5.19363,25.048554,0.000071,25.034032,1.0394,1.253,5.19363,0.00000								1306.00,5.22633,24.987663,0.000147,24.980344,1.2531,1.246,5.22633,0.00000
1307.00,5.19345,25.048622,0.000070,25.034111,1.0397,1.253,5.19345,0.00000								1307.00,5.22691,24.987607,0.000144,24.980324,1.2531,1.246,5.22691,0.00000
1308.00,5.19397,25.048574,0.000069,25.034064,1.0399,1.253,5.19397,0.00000								1308.00,5.22552,24.987671,0.000149,24.980331,1.2532,1.246,5.22552,0.00000
1309.00,5.19404,25.048673,0.000068,25.034131,1.0401,1.253,5.19404,0.00000								1309.00,5.22592,24.987640,0.000147,24.980239,1.2532,1.246,5.22592,0.00000
1310.00,5.19424,25.048695,0.000068,25.034115,1.0403,1.253,5.19424,0.00000								1310.00,5.22577,24.987616,0.000147,24.980236,1.2533,1.246,5.22577,0.00000
1311.00,5.19490,25.048807,0.000068,25.034118,1.0405,1.253,5.19490,0.00000								1311.00,5.22608,24.987542,0.000144,24.980197,1.2533,1.246,5.22608,0.00000
1312.00,5.19463,25.048835,0.000070,25.034090,1.0407,1.253,5.19463,0.00000								1312.00,5.22653,24.987639,0.000142,24.980239,1.2533,1.246,5.22653,0.00000
1313.00,5.19439,25.048840,0.000069,25.033994,1.0408,1.253,5.19439,0.00000								1313.00,5.22757,24.987603,0.000138,24.980291,1.2533,1.246,5.22757,0.00000
1314.00,5.19470,25.048761,0.000072,25.033903,1.0410,1.253,5.19470,0.00000								1314.00,5.22841,24.987586,0.000137,24.980375,1.2533,1.247,5.22841,0.00000
1315.00,5.19490,25.048740,0.000073,25.033886,1.0411,1.253,5.19490,0.00000								1315.00,5.22878,24.987620,0.000138,24.980394,1.2533,1.247,5.22878,0.00000
1316.00,5.19424,25.048657,0.000075,25.033870,1.0413,1.253,5.19424,0.00000								1316.00,5.22996,24.987696,0.000138,24.980418,1.2533,1.247,5.22996,0.00000
1317.00,5.19446,25.048570,0.000075,25.033790,1.0415,1.253,5.19446,0.00000								1317.00,5.22972,24.987605,0.000143,24.980336,1.2533,1.247,5.22972,0.00000
1318.00,5.19425,25.048634,0.000078,25.033903,1.0417,1.253,5.19425,0.00000								1318.00,5.22981,24.987646,0.000141,24.980304,1.2533,1.247,5.22981,0.00000
1319.00,5.19441,25.048637,0.000077,25.033927,1.0419,1.253,5.19441,0.00000								1319.00,5.22875,24.987663,0.000144,24.980284,1.2533,1.246,5.22875,0.00000
1320.00,5.19520,25.048662,0.000073,25.033962,1.0421,1.253,5.19520,0.00000								1320.00,5.22902,24.987635,0.000141,24.980243,1.2533,1.247,5.22902,0.00000
1321.00,5.19504,25.048689,0.000072,25.034039,1.0423,1.253,5.19504,0.00000								1321.00,5.22804,24.987631,0.000141,24.980240,1.2533,1.247,5.22804,0.00000
@11,2.0000,4.0, 1320.012								@11,2.0000,4.0, 1320.11
1322.00,5.19605,25.048696,0.000067,25.034118,1.0424,1.253,5.19605,0.00000								1322.00,5.22838,24.987750,0.000138,24.980339,1.2533,1.247,5.22838,0.00000
1323.00,5.19621,25.048617,0.000067,25.034077,1.0426,1.253,5.19621,0.00000								1323.00,5.22756,24.987783,0.000145,24.980365,1.2533,1.246,5.22756,0.00000
1324.00,5.19418,25.048689,0.000065,25.034154,1.0427,1.254,5.19418,0.00000								1324.00,5.22571,24.987785,0.000144,24.980324,1.2533,1.246,5.22571,0.00000
1325.00,5.19150,25.048583,0.000069,25.034128,1.0429,1.253,5.19150,0.00000								1325.00,5.22036,24.987901,0.000145,24.980366,1.2533,1.246,5.22036,0.00000
1326.00,5.18833,25.048469,0.000068,25.034024,1.0430,1.253,5.18833,0.00000								1326.00,5.20967,24.987845,0.000145,24.980275,1.2533,1.246,5.20967,0.00000
1327.00,5.18452,25.048477,0.000070,25.033992,1.0432,1.253,5.18452,0.00000								1327.00,5.19464,24.987750,0.000144,24.980216,1.2532,1.246,5.19464,0.00000
1328.00,5.18114,25.048458,0.000067,25.033977,1.0433,1.254,5.18114,0.00000								1328.00,5.17846,24.987685,0.000138,24.980186,1.2532,1.247,5.17846,0.00000
1329.00,5.18071,25.048411,0.000062,25.033895,1.0434,1.254,5.18071,0.00000								1329.00,5.16425,24.987686,0.000136,24.980224,1.2531,1.247,5.16425,0.00000
1330.00,5.18110,25.048516,0.000060,25.033936,1.0435,1.254,5.18110,0.00000								1330.00,5.15366,24.987574,0.000137,24.980251,1.2531,1.247,5.15366,0.00000
1331.00,5.18295,25.048495,0.000057,25.033905,1.0436,1.254,5.18295,0.00000								1331.00,5.15151,24.987652,0.000134,24.980384,1.2531,1.247,5.15151,0.00000
1332.00,5.18361,25.048534,0.000059,25.033916,1.0437,1.254,5.18361,0.00000								1332.00,5.15442,24.987629,0.000134,24.980393,1.2531,1.247,5.15442,0.00000
1333.00,5.18506,25.048513,0.000059,25.033888,1.0439,1.254,5.18506,0.00000								1333.00,5.16183,24.987581,0.000130,24.980358,1.2531,1.247,5.16183,0.00000
1334.00,5.18508,25.048556,0.000065,25.033951,1.0440,1.254,5.18508,0.00000								1334.00,5.16950,24.987523,0.000132,24.980304,1.2531,1.247,5.16950,0.00000
1335.00,5.18433,25.048494,0.000065,25.033921,1.0442,1.254,5.18433,0.00000								1335.00,5.17706,24.987626,0.000131,24.980339,1.2531,1.247,5.17706,0.00000
1336.00,5.18447,25.048639,0.000068,25.034074,1.0443,1.254,5.18447,0.00000								1336.00,5.18111,24.987584,0.000134,24.980269,1.2531,1.247,5.18111,0.00000
1337.00,5.18617,25.048639,0.000067,25.034114,1.0445,1.254,5.18617,0.00000								1337.00,5.18365,24.987655,0.000130,24.980318,1.2531,1.248,5.18365,0.00000
1338.00,5.18818,25.048703,0.000068,25.034149,1.0446,1.254,5.18818,0.00000								1338.00,5.18360,24.987729,0.000130,24.980367,1.2531,1.248,5.18360,0.00000
1339.00,5.18939,25.048684,0.000068,25.034145,1.0448,1.254,5.18939,0.00000								1339.00,5.18355,24.987797,0.000127,24.980399,1.2531,1.248,5.18355,0.00000
1340.00,5.19130,25.048687,0.000069,25.034105,1.0449,1.254,5.19130,0.00000								1340.00,5.18389,24.987814,0.000130,24.980339,1.2532,1.248,5.18389,0.00000
1341.00,5.19200,25.048668,0.000072,25.034059,1.0450,1.254,5.19200,0.00000								1341.00,5.18473,24.987821,0.000129,24.980318,1.2532,1.248,5.18473,0.00000
1342.00,5.19236,25.048620,0.000074,25.034025,1.0451,1.254,5.19236,0.00000								1342.00,5.18684,24.987919,0.000133,24.980375,1.2532,1.248,5.18684,0.00000
1343.00,5.19227,25.048621,0.000077,25.034056,1.0452,1.254,5.19227,0.00000								1343.00,5.19010,24.987905,0.000138,24.980357,1.2533,1.248,5.19010,0.00000
1344.00,5.19323,25.048577,0.000073,25.034008,1.0453,1.254,5.19323,0.00000								1344.00,5.19395,24.987894,0.000139,24.980383,1.2533,1.248,5.19395,0.00000
1345.00,5.19421,25.048677,0.000073,25.034084,1.0455,1.254,5.19421,0.00000								1345.00,5.19605,24.987814,0.000138,24.980342,1.2534,1.248,5.19605,0.00000
1346.00,5.19509,25.048695,0.000071,25.034043,1.0456,1.254,5.19509,0.00000								1346.00,5.19935,24.987874,0.000137,24.980378,1.2534,1.248,5.19935,0.00000
1347.00,5.19598,25.048770,0.000070,25.034078,1.0458,1.254,5.19598,0.00000								1347.00,5.20156,24.987789,0.000141,24.980300,1.2535,1.248,5.20156,0.00000
1348.00,5.19575,25.048799,0.000073,25.034065,1.0459,1.254,5.19575,0.00000								1348.00,5.20401,24.987852,0.000140,24.980340,1.2535,1.248,5.20401,0.00000
1349.00,5.19664,25.048854,0.000079,25.034108,1.0461,1.254,5.19664,0.00000								1349.00,5.20496,24.987869,0.000143,24.980321,1.2535,1.248,5.20496,0.00000
1350.00,5.19618,25.048849,0.000080,25.034124,1.0462,1.254,5.19618,0.00000								1350.00,5.20674,24.987904,0.000141,24.980366,1.2535,1.248,5.20674,0.00000
1351.00,5.19631,25.048835,0.000078,25.034119,1.0463,1.254,5.19631,0.00000								1351.00,5.20723,24.987908,0.000144,24.980380,1.2536,1.248,5.20723,0.00000
1352.00,5.19581,25.048888,0.000081,25.034081,1.0464,1.254,5.19581,0.00000								1352.00,5.20907,24.987927,0.000140,24.980372,1.2536,1.248,5.20907,0.00000
1353.00,5.19686,25.048925,0.000075,25.034078,1.0465,1.254,5.19686,0.00000								1353.00,5.20960,24.987822,0.000142,24.980267,1.2536,1.248,5.20960,0.00000
1354.00,5.19622,25.048944,0.000075,25.034067,1.0466,1.254,5.19622,0.00000								1354.00,5.21137,24.987775,0.000140,24.980228,1.2537,1.248,5.21137,0.00000
1355.00,5.19648,25.048880,0.000079,25.033977,1.0468,1.254,5.19648,0.00000								1355.00,5.21247,24.987776,0.000140,24.980215,1.2537,1.248,5.21247,0.00000
1356.00,5.19714,25.048961,0.000081,25.034055,1.0469,1.254,5.19714,0.00000								1356.00,5.21386,24.987721,0.000140,24.980214,1.2537,1.248,5.21386,0.00000
1357.00,5.19744,25.048958,0.000081,25.034071,1.0470,1.254,5.19744,0.00000								1357.00,5.21401,24.987710,0.000141,24.980216,1.2538,1.248,5.21401,0.00000
1358.00,5.19747,25.048966,0.000086,25.034057,1.0471,1.254,5.19747,0.00000								1358.00,5.21538,24.987778,0.000143,24.980286,1.2539,1.248,5.21538,0.00000
1359.00,5.19685,25.049047,0.000084,25.034058,1.0473,1.254,5.19685,0.00000								1359.00,5.21611,24.987829,0.000143,24.980326,1.2539,1.248,5.21611,0.00000
1360.00,5.19731,25.049165,0.000078,25.034130,1.0474,1.254,5.19731,0.00000								1360.00,5.21663,24.987770,0.000142,24.980313,1.2540,1.248,5.21663,0.00000
1361.00,5.19663,25.049130,0.000079,25.034075,1.0475,1.254,5.19663,0.00000								1361.00,5.21880,24.987825,0.000139,24.980344,1.2541,1.248,5.21880,0.00000
1362.00,5.19639,25.049158,0.000076,25.034100,1.0476,1.254,5.19639,0.00000								1362.00,5.21932,24.987866,0.000140,24.980350,1.2541,1.248,5.21932,0.00000
1363.00,5.19647,25.049112,0.000075,25.034110,1.0477,1.254,5.19647,0.00000								1363.00,5.21985,24.987841,0.000139,24.980305,1.2542,1.248,5.21985,0.00000
1364.00,5.19617,25.049029,0.000075,25.034084,1.0478,1.254,5.19617,0.00000								1364.00,5.21995,24.987846,0.000143,24.980303,1.2542,1.248,5.21995,0.00000
1365.00,5.19403,25.049058,0.000076,25.034109,1.0479,1.254,5.19403,0.00000								1365.00,5.22118,24.987917,0.000146,24.980342,1.2543,1.247,5.22118,0.00000
1366.00,5.19139,25.049063,0.000076,25.034113,1.0480,1.254,5.19139,0.00000								1366.00,5.22023,24.987845,0.000154,24.980287,1.2544,1.247,5.22023,0.00000
1367.00,5.18924,25.049035,0.000074,25.034082,1.0481,1.254,5.18924,0.00000								1367.00,5.22076,24.987852,0.000153,24.980317,1.2544,1.247,5.22076,0.00000
1368.00,5.18530,25.049111,0.000075,25.034077,1.0482,1.254,5.18530,0.00000								1368.00,5.22013,24.987881,0.000156,24.980359,1.2545,1.247,5.22013,0.00000
1369.00,5.18399,25.049133,0.000073,25.034057,1.0484,1.254,5.18399,0.00000								1369.00,5.22076,24.987883,0.000153,24.980365,1.2546,1.247,5.22076,0.00000
1370.00,5.18304,25.049009,0.000073,25.033981,1.0485,1.254,5.18304,0.00000								1370.00,5.22088,24.987925,0.000152,24.980346,1.2546,1.247,5.22088,0.00000
1371.00,5.18450,25.049024,0.000075,25.034002,1.0486,1.254,5.18450,0.00000								1371.00,5.22073,24.988066,0.000146,24.980422,1.2547,1.247,5.22073,0.00000
1372.00,5.18567,25.048979,0.000077,25.033980,1.0487,1.254,5.18567,0.00000								1372.00,5.22105,24.988052,0.000141,24.980360,1.2547,1.247,5.22105,0.00000
1373.00,5.18763,25.048907,0.000077,25.033963,1.0489,1.254,5.18763,0.00000								1373.00,5.22132,24.988140,0.000136,24.980402,1.2548,1.248,5.22132,0.00000
1374.00,5.18889,25.048929,0.000078,25.034022,1.0490,1.254,5.18889,0.00000								1374.00,5.22140,24.988148,0.000135,24.980377,1.2549,1.248,5.22140,0.00000
1375.00,5.19100,25.049001,0.000078,25.034060,1.0492,1.254,5.19100,0.00000								1375.00,5.22128,24.988082,0.000133,24.980318,1.2549,1.248,5.22128,0.00000
1376.00,5.19156,25.048974,0.000071,25.033997,1.0493,1.254,5.19156,0.00000								1376.00,5.22262,24.988031,0.000133,24.980301,1.2550,1.248,5.22262,0.00000
1377.00,5.19179,25.048976,0.000069,25.033990,1.0495,1.255,5.19179,0.00000								1377.00,5.22238,24.988056,0.000139,24.980319,1.2551,1.248,5.22238,0.00000
1378.00,5.19320,25.048979,0.000066,25.033995,1.0496,1.255,5.19320,0.00000								1378.00,5.22345,24.988069,0.000143,24.980305,1.2552,1.248,5.22345,0.00000
1379.00,5.19393,25.048961,0.000066,25.033935,1.0497,1.255,5.19393,0.00000								1379.00,5.22248,24.988089,0.000146,24.980307,1.2552,1.248,5.22248,0.00000
1380.00,5.19462,25.049003,0.000066,25.033971,1.0499,1.255,5.19462,0.00000								1380.00,5.22250,24.988127,0.000142,24.980319,1.2553,1.248,5.22250,0.00000
1381.00,5.19564,25.049059,0.000070,25.034019,1.0500,1.255,5.19564,0.00000								1381.00,5.22207,24.988176,0.000141,24.980314,1.2553,1.248,5.22207,0.00000
1382.00,5.19572,25.049108,0.000068,25.034060,1.0502,1.255,5.19572,0.00000								1382.00,5.22324,24.988141,0.000136,24.980364,1.2554,1.248,5.22324,0.00000
1383.00,5.19501,25.049166,0.000066,25.034063,1.0503,1.255,5.19501,0.00000								1383.00,5.22319,24.988029,0.000135,24.980295,1.2555,1.248,5.22319,0.00000
1384.00,5.19406,25.049218,0.000066,25.034128,1.0505,1.255,5.19406,0.00000								1384.00,5.22440,24.988039,0.000133,24.980335,1.2556,1.248,5.22440,0.00000
1385.00,5.19438,25.049151,0.000066,25.034065,1.0507,1.255,5.19438,0.00000								1385.00,5.22462,24.988061,0.000135,24.980379,1.2556,1.248,5.22462,0.00000
1386.00,5.19207,25.049132,0.000066,25.034029,1.0508,1.255,5.19207,0.00000								1386.00,5.22455,24.988007,0.000138,24.980353,1.2557,1.248,5.22455,0.00000
1387.00,5.19174,25.049162,0.000068,25.034041,1.0510,1.255,5.19174,0.00000								1387.00,5.22418,24.987948,0.000140,24.980236,1.2558,1.248,5.22418,0.00000
1388.00,5.19080,25.049133,0.000071,25.034059,1.0511,1.255,5.19080,0.00000								1388.00,5.22358,24.987988,0.000139,24.980278,1.2558,1.248,5.22358,0.00000
1389.00,5.19070,25.049051,0.000070,25.034014,1.0513,1.255,5.19070,0.00000								1389.00,5.22391,24.987968,0.000143,24.980262,1.2559,1.248,5.22391,0.00000
1390.00,5.18844,25.049057,0.000071,25.034020,1.0514,1.255,5.18844,0.00000								1390.00,5.22385,24.987950,0.000148,24.980265,1.2559,1.248,5.22385,0.00000
1391.00,5.18923,25.049023,0.000070,25.034016,1.0516,1.255,5.18923,0.00000								1391.00,5.22445,24.987936,0.000148,24.980235,1.2560,1.248,5.22445,0.00000
1392.00,5.18984,25.049004,0.000072,25.033981,1.0517,1.255,5.18984,0.00000								1392.00,5.22413,24.987982,0.000149,24.980266,1.2560,1.248,5.22413,0.00000
1393.00,5.19006,25.049030,0.000070,25.033944,1.0519,1.255,5.19006,0.00000								1393.00,5.22430,24.987990,0.000147,24.980252,1.2561,1.248,5.22430,0.00000
1394.00,5.19027,25.049105,0.000069,25.033952,1.0520,1.255,5.19027,0.00000								1394.00,5.22249,24.988038,0.000147,24.980277,1.2561,1.248,5.22249,0.00000
1395.00,5.19048,25.049136,0.000068,25.033929,1.0522,1.255,5.19048,0.00000								1395.00,5.22144,24.988085,0.000147,24.980314,1.2562,1.248,5.22144,0.00000
1396.00,5.19102,25.049167,0.000067,25.033927,1.0524,1.255,5.19102,0.00000								1396.00,5.22065,24.988071,0.000147,24.980345,1.2562,1.248,5.22065,0.00000
1397.00,5.19087,25.049169,0.000068,25.033916,1.0526,1.255,5.19087,0.00000								1397.00,5.22092,24.988076,0.000143,24.980392,1.2563,1.248,5.22092,0.00000
1398.00,5.19118,25.049187,0.000068,25.033918,1.0528,1.255,5.19118,0.00000								1398.00,5.22136,24.988026,0.000143,24.980392,1.2563,1.248,5.22136,0.00000
1399.00,5.19142,25.049169,0.000069,25.033883,1.0530,1.255,5.19142,0.00000								1399.00,5.22257,24.988007,0.000141,24.980379,1.2563,1.248,5.22257,0.00000
1400.00,5.19218,25.049134,0.000068,25.033845,1.0532,1.255,5.19218,0.00000								1400.00,5.22330,24.988008,0.000142,24.980384,1.2564,1.248,5.22330,0.00000
1401.00,5.19234,25.049135,0.000069,25.033842,1.0533,1.255,5.19234,0.00000								1401.00,5.22327,24.987969,0.000142,24.980311,1.2564,1.248,5.22327,0.00000
1402.00,5.19265,25.049135,0.000069,25.033850,1.0535,1.255,5.19265,0.00000								1402.00,5.22305,24.987992,0.000145,24.980316,1.2564,1.248,5.22305,0.00000
1403.00,5.19311,25.049183,0.000070,25.033895,1.0537,1.255,5.19311,0.00000								1403.00,5.22292,24.988068,0.000148,24.980357,1.2565,1.248,5.22292,0.00000
1404.00,5.19255,25.049148,0.000070,25.033882,1.0539,1.255,5.19255,0.00000								1404.00,5.22357,24.987962,0.000149,24.980225,1.2566,1.248,5.22357,0.00000
1405.00,5.19271,25.049209,0.000068,25.033983,1.0541,1.256,5.19271,0.00000								1405.00,5.22294,24.987888,0.000150,24.980182,1.2566,1.248,5.22294,0.00000
1406.00,5.19213,25.049206,0.000070,25.034027,1.0543,1.256,5.19213,0.00000								1406.00,5.22265,24.987953,0.000150,24.980253,1.2567,1.248,5.22265,0.00000
1407.00,5.19240,25.049226,0.000066,25.034085,1.0544,1.256,5.19240,0.00000								1407.00,5.22219,24.987889,0.000150,24.980174,1.2567,1.248,5.22219,0.00000
1408.00,5.19234,25.049141,0.000067,25.034009,1.0546,1.256,5.19234,0.00000								1408.00,5.22159,24.987883,0.000142,24.980162,1.2568,1.248,5.22159,0.00000
1409.00,5.19271,25.049165,0.000071,25.034063,1.0547,1.256,5.19271,0.00000								1409.00,5.22032,24.987946,0.000141,24.980268,1.2568,1.248,5.22032,0.00000
1410.00,5.19284,25.049149,0.000074,25.034017,1.0549,1.256,5.19284,0.00000								1410.00,5.22148,24.988004,0.000138,24.980253,1.2569,1.248,5.22148,0.00000
1411.00,5.19303,25.049164,0.000072,25.033987,1.0550,1.256,5.19303,0.00000								1411.00,5.22190,24.988004,0.000142,24.980233,1.2569,1.248,5.22190,0.00000
1412.00,5.19335,25.049137,0.000075,25.033926,1.0552,1.255,5.19335,0.00000								1412.00,5.22304,24.988062,0.000141,24.980287,1.2570,1.248,5.22304,0.00000
1413.00,5.19333,25.049230,0.000072,25.033995,1.0554,1.256,5.19333,0.00000								1413.00,5.22448,24.988083,0.000145,24.980302,1.2570,1.248,5.22448,0.00000
1414.00,5.19371,25.049274,0.000066,25.034002,1.0556,1.256,5.19371,0.00000								1414.00,5.22498,24.988113,0.000142,24.980266,1.2571,1.248,5.22498,0.00000
1415.00,5.19350,25.049312,0.000066,25.033985,1.0558,1.256,5.19350,0.00000								1415.00,5.22482,24.988069,0.000141,24.980244,1.2572,1.248,5.22482,0.00000
1416.00,5.19409,25.049327,0.000066,25.034007,1.0559,1.256,5.19409,0.00000								1416.00,5.22524,24.988084,0.000140,24.980272,1.2572,1.248,5.22524,0.00000
1417.00,5.19265,25.049361,0.000071,25.034006,1.0561,1.256,5.19265,0.00000								1417.00,5.22544,24.988087,0.000142,24.980242,1.2573,1.248,5.22544,0.00000
1418.00,5.19285,25.049371,0.000073,25.034040,1.0563,1.256,5.19285,0.00000								1418.00,5.22388,24.988090,0.000145,24.980207,1.2574,1.248,5.22388,0.00000
1419.00,5.19249,25.049352,0.000075,25.034007,1.0564,1.256,5.19249,0.00000								1419.00,5.22448,24.988134,0.000149,24.980269,1.2575,1.248,5.22448,0.00000
1420.00,5.19218,25.049330,0.000074,25.034021,1.0566,1.256,5.19218,0.00000								1420.00,5.22436,24.988208,0.000153,24.980289,1.2576,1.248,5.22436,0.00000
1421.00,5.19177,25.049317,0.000075,25.034003,1.0567,1.256,5.19177,0.00000								1421.00,5.22469,24.988192,0.000147,24.980267,1.2577,1.248,5.22469,0.00000
1422.00,5.19181,25.049336,0.000071,25.033988,1.0569,1.256,5.19181,0.00000								1422.00,5.22321,24.988186,0.000147,24.980273,1.2577,1.248,5.22321,0.00000
1423.00,5.19181,25.049295,0.000070,25.033920,1.0570,1.256,5.19181,0.00000								1423.00,5.22403,24.988250,0.000146,24.980330,1.2578,1.248,5.22403,0.00000
1424.00,5.19135,25.049328,0.000073,25.033988,1.0571,1.256,5.19135,0.00000								1424.00,5.22309,24.988197,0.000146,24.980285,1.2579,1.248,5.22309,0.00000
1425.00,5.19119,25.049342,0.000072,25.034017,1.0573,1.256,5.19119,0.00000								1425.00,5.22294,24.988173,0.000141,24.980269,1.2579,1.249,5.22294,0.00000
1426.00,5.19116,25.049356,0.000075,25.034025,1.0574,1.256,5.19116,0.00000								1426.00,5.22198,24.988211,0.000144,24.980261,1.2580,1.248,5.22198,0.00000
1427.00,5.19250,25.049345,0.000073,25.034070,1.0576,1.256,5.19250,0.00000								1427.00,5.22226,24.988199,0.000143,24.980241,1.2581,1.249,5.22226,0.00000
1428.00,5.19296,25.049313,0.000074,25.034127,1.0577,1.256,5.19296,0.00000								1428.00,5.22264,24.988085,0.000143,24.980123,1.2581,1.248,5.22264,0.00000
1429.00,5.19428,25.049268,0.000071,25.034064,1.0578,1.256,5.19428,0.00000								1429.00,5.22383,24.988128,0.000144,24.980151,1.2582,1.248,5.22383,0.00000
1430.00,5.19466,25.049254,0.000073,25.034059,1.0579,1.256,5.19466,0.00000								1430.00,5.22395,24.988056,0.000146,24.980085,1.2583,1.248,5.22395,0.00000
1431.00,5.19431,25.049254,0.000071,25.034039,1.0581,1.256,5.19431,0.00000								1431.00,5.22471,24.988083,0.000147,24.980109,1.2584,1.248,5.22471,0.00000
1432.00,5.19369,25.049221,0.000072,25.034044,1.0582,1.256,5.19369,0.00000								1432.00,5.22590,24.988156,0.000149,24.980173,1.2585,1.248,5.22590,0.00000
1433.00,5.19321,25.049279,0.000072,25.034012,1.0583,1.256,5.19321,0.00000								1433.00,5.22563,24.988186,0.000153,24.980227,1.2586,1.248,5.22563,0.00000
1434.00,5.19276,25.049319,0.000069,25.034035,1.0584,1.256,5.19276,0.00000								1434.00,5.22646,24.988229,0.000150,24.980273,1.2587,1.248,5.22646,0.00000
1435.00,5.19229,25.049312,0.000070,25.034043,1.0585,1.256,5.19229,0.00000								1435.00,5.22715,24.988319,0.000152,24.980376,1.2588,1.248,5.22715,0.00000
1436.00,5.19296,25.049319,0.000070,25.034117,1.0586,1.256,5.19296,0.00000								1436.00,5.22798,24.988248,0.000145,24.980318,1.2589,1.248,5.22798,0.00000
1437.00,5.19245,25.049341,0.000073,25.034108,1.0587,1.256,5.19245,0.00000								1437.00,5.22773,24.988200,0.000142,24.980234,1.2590,1.249,5.22773,0.00000
1438.00,5.19192,25.049295,0.000071,25.034077,1.0588,1.256,5.19192,0.00000								1438.00,5.22823,24.988153,0.000134,24.980181,1.2591,1.249,5.22823,0.00000
1439.00,5.19198,25.049359,0.000073,25.034101,1.0589,1.256,5.19198,0.00000								1439.00,5.22699,24.988092,0.000135,24.980104,1.2591,1.249,5.22699,0.00000
1440.00,5.19275,25.049327,0.000069,25.034024,1.0590,1.257,5.19275,0.00000								1440.00,5.22660,24.988033,0.000130,24.980009,1.2592,1.249,5.22660,0.00000
1441.00,5.19268,25.049376,0.000070,25.033996,1.0590,1.257,5.19268,0.00000								1441.00,5.22671,24.988112,0.000134,24.980063,1.2593,1.249,5.22671,0.00000
@12,2.0000,4.0, 1440.04199999999								@12,2.0000,4.0, 1440.028
1442.00,5.19318,25.049355,0.000068,25.033970,1.0591,1.257,5.19318,0.00000								1442.00,5.22753,24.988188,0.000132,24.980169,1.2594,1.249,5.22753,0.00000
1443.00,5.19328,25.049375,0.000067,25.033997,1.0592,1.257,5.19328,0.00000								1443.00,5.22686,24.988278,0.000137,24.980197,1.2595,1.249,5.22686,0.00000
1444.00,5.19152,25.049299,0.000072,25.033961,1.0592,1.257,5.19152,0.00000								1444.00,5.22414,24.988320,0.000141,24.980192,1.2596,1.249,5.22414,0.00000
1445.00,5.18934,25.049360,0.000072,25.034038,1.0593,1.257,5.18934,0.00000								1445.00,5.21920,24.988376,0.000143,24.980273,1.2597,1.249,5.21920,0.00000
1446.00,5.18601,25.049307,0.000070,25.033988,1.0594,1.257,5.18601,0.00000								1446.00,5.20912,24.988306,0.000145,24.980163,1.2598,1.249,5.20912,0.00000
1447.00,5.18248,25.049418,0.000067,25.034056,1.0594,1.257,5.18248,0.00000								1447.00,5.19656,24.988306,0.000146,24.980147,1.2598,1.249,5.19656,0.00000
1448.00,5.18015,25.049358,0.000070,25.034025,1.0595,1.257,5.18015,0.00000								1448.00,5.18270,24.988261,0.000142,24.980159,1.2599,1.249,5.18270,0.00000
1449.00,5.17875,25.049378,0.000065,25.034057,1.0595,1.257,5.17875,0.00000								1449.00,5.17245,24.988294,0.000134,24.980255,1.2600,1.249,5.17245,0.00000
1450.00,5.17830,25.049369,0.000066,25.034059,1.0595,1.257,5.17830,0.00000								1450.00,5.16547,24.988246,0.000134,24.980220,1.2601,1.250,5.16547,0.00000
1451.00,5.17919,25.049400,0.000066,25.034120,1.0595,1.257,5.17919,0.00000								1451.00,5.16396,24.988303,0.000132,24.980349,1.2602,1.250,5.16396,0.00000
1452.00,5.18013,25.049288,0.000065,25.034027,1.0596,1.257,5.18013,0.00000								1452.00,5.16649,24.988244,0.000133,24.980321,1.2603,1.250,5.16649,0.00000
1453.00,5.18029,25.049326,0.000065,25.034011,1.0596,1.257,5.18029,0.00000								1453.00,5.17266,24.988296,0.000134,24.980309,1.2603,1.250,5.17266,0.00000
1454.00,5.18115,25.049331,0.000068,25.033990,1.0596,1.257,5.18115,0.00000								1454.00,5.17801,24.988217,0.000141,24.980198,1.2604,1.250,5.17801,0.00000
1455.00,5.18179,25.049334,0.000072,25.033969,1.0596,1.257,5.18179,0.00000								1455.00,5.18283,24.988263,0.000141,24.980240,1.2605,1.250,5.18283,0.00000
1456.00,5.18367,25.049307,0.000069,25.033938,1.0596,1.257,5.18367,0.00000								1456.00,5.18645,24.988206,0.000142,24.980155,1.2606,1.250,5.18645,0.00000
1457.00,5.18514,25.049381,0.000072,25.034003,1.0596,1.257,5.18514,0.00000								1457.00,5.18710,24.988258,0.000142,24.980161,1.2606,1.250,5.18710,0.00000
1458.00,5.18685,25.049442,0.000074,25.034094,1.0596,1.257,5.18685,0.00000								1458.00,5.18687,24.988219,0.000143,24.980165,1.2607,1.250,5.18687,0.00000
1459.00,5.18814,25.049446,0.000072,25.034087,1.0596,1.257,5.18814,0.00000								1459.00,5.18697,24.988350,0.000144,24.980294,1.2608,1.250,5.18697,0.00000
1460.00,5.18850,25.049417,0.000073,25.034036,1.0596,1.257,5.18850,0.00000								1460.00,5.18743,24.988357,0.000144,24.980300,1.2608,1.250,5.18743,0.00000
1461.00,5.18839,25.049460,0.000079,25.034036,1.0596,1.257,5.18839,0.00000								1461.00,5.18815,24.988328,0.000145,24.980309,1.2609,1.250,5.18815,0.00000
1462.00,5.18758,25.049452,0.000081,25.033989,1.0597,1.257,5.18758,0.00000								1462.00,5.19099,24.988366,0.000143,24.980385,1.2610,1.250,5.19099,0.00000
1463.00,5.18676,25.049444,0.000080,25.033956,1.0597,1.257,5.18676,0.00000								1463.00,5.19459,24.988419,0.000146,24.980396,1.2611,1.250,5.19459,0.00000
1464.00,5.18641,25.049452,0.000084,25.033951,1.0597,1.257,5.18641,0.00000								1464.00,5.19794,24.988332,0.000141,24.980327,1.2612,1.250,5.19794,0.00000
1465.00,5.18787,25.049478,0.000082,25.033984,1.0598,1.257,5.18787,0.00000								1465.00,5.19972,24.988379,0.000142,24.980373,1.2613,1.250,5.19972,0.00000
1466.00,5.18883,25.049538,0.000082,25.033992,1.0598,1.257,5.18883,0.00000								1466.00,5.20176,24.988489,0.000141,24.980481,1.2614,1.250,5.20176,0.00000
1467.00,5.19040,25.049549,0.000079,25.034010,1.0598,1.257,5.19040,0.00000								1467.00,5.20341,24.988394,0.000144,24.980332,1.2615,1.250,5.20341,0.00000
1468.00,5.19203,25.049560,0.000081,25.033986,1.0598,1.257,5.19203,0.00000								1468.00,5.20446,24.988338,0.000140,24.980311,1.2616,1.250,5.20446,0.00000
1469.00,5.19291,25.049548,0.000080,25.033974,1.0598,1.257,5.19291,0.00000								1469.00,5.20626,24.988399,0.000142,24.980311,1.2617,1.250,5.20626,0.00000
1470.00,5.19372,25.049582,0.000083,25.033989,1.0599,1.257,5.19372,0.00000								1470.00,5.20954,24.988327,0.000140,24.980226,1.2618,1.250,5.20954,0.00000
1471.00,5.19259,25.049516,0.000085,25.033986,1.0600,1.257,5.19259,0.00000								1471.00,5.21242,24.988394,0.000140,24.980203,1.2619,1.250,5.21242,0.00000
1472.00,5.19238,25.049484,0.000084,25.033972,1.0600,1.257,5.19238,0.00000								1472.00,5.21383,24.988470,0.000139,24.980275,1.2619,1.250,5.21383,0.00000
1473.00,5.19243,25.049450,0.000083,25.033928,1.0601,1.257,5.19243,0.00000								1473.00,5.21568,24.988568,0.000143,24.980331,1.2620,1.250,5.21568,0.00000
1474.00,5.19359,25.049445,0.000080,25.033892,1.0601,1.257,5.19359,0.00000								1474.00,5.21590,24.988526,0.000144,24.980341,1.2621,1.250,5.21590,0.00000
1475.00,5.19380,25.049466,0.000079,25.033870,1.0602,1.257,5.19380,0.00000								1475.00,5.21556,24.988572,0.000144,24.980345,1.2622,1.250,5.21556,0.00000
1476.00,5.19511,25.049480,0.000076,25.033871,1.0602,1.257,5.19511,0.00000								1476.00,5.21514,24.988539,0.000146,24.980312,1.2623,1.250,5.21514,0.00000
1477.00,5.19640,25.049537,0.000076,25.033894,1.0602,1.257,5.19640,0.00000								1477.00,5.21655,24.988551,0.000146,24.980306,1.2624,1.250,5.21655,0.00000
1478.00,5.19776,25.049566,0.000074,25.033943,1.0603,1.257,5.19776,0.00000								1478.00,5.21708,24.988484,0.000147,24.980263,1.2624,1.250,5.21708,0.00000
1479.00,5.19701,25.049569,0.000071,25.033945,1.0603,1.257,5.19701,0.00000								1479.00,5.21831,24.988472,0.000145,24.980235,1.2625,1.250,5.21831,0.00000
1480.00,5.19611,25.049538,0.000067,25.033926,1.0604,1.258,5.19611,0.00000								1480.00,5.21888,24.988441,0.000149,24.980234,1.2626,1.250,5.21888,0.00000
1481.00,5.19618,25.049529,0.000065,25.033904,1.0604,1.258,5.19618,0.00000								1481.00,5.22088,24.988470,0.000148,24.980256,1.2626,1.250,5.22088,0.00000
1482.00,5.19544,25.049538,0.000068,25.033896,1.0605,1.258,5.19544,0.00000								1482.00,5.22175,24.988432,0.000150,24.980235,1.2627,1.250,5.22175,0.00000
1483.00,5.19479,25.049584,0.000066,25.033928,1.0606,1.258,5.19479,0.00000								1483.00,5.22280,24.988451,0.000148,24.980233,1.2628,1.250,5.22280,0.00000
1484.00,5.19554,25.049629,0.000073,25.033924,1.0607,1.257,5.19554,0.00000								1484.00,5.22337,24.988482,0.000153,24.980199,1.2628,1.250,5.22337,0.00000
1485.00,5.19590,25.049704,0.000073,25.033962,1.0608,1.258,5.19590,0.00000								1485.00,5.22449,24.988525,0.000152,24.980196,1.2629,1.250,5.22449,0.00000
1486.00,5.19526,25.049748,0.000078,25.034008,1.0609,1.257,5.19526,0.00000								1486.00,5.22400,24.988458,0.000156,24.980122,1.2630,1.250,5.22400,0.00000
1487.00,5.19546,25.049743,0.000078,25.034002,1.0610,1.257,5.19546,0.00000								1487.00,5.22354,24.988458,0.000155,24.980115,1.2631,1.250,5.22354,0.00000
1488.00,5.19524,25.049728,0.000082,25.033963,1.0611,1.257,5.19524,0.00000								1488.00,5.22352,24.988556,0.000156,24.980143,1.2632,1.250,5.22352,0.00000
1489.00,5.19454,25.049716,0.000081,25.033984,1.0612,1.257,5.19454,0.00000								1489.00,5.22359,24.988519,0.000154,24.980145,1.2633,1.250,5.22359,0.00000
1490.00,5.19448,25.049689,0.000083,25.033941,1.0613,1.257,5.19448,0.00000								1490.00,5.22475,24.988549,0.000153,24.980167,1.2634,1.250,5.22475,0.00000
1491.00,5.19504,25.049669,0.000084,25.033882,1.0614,1.257,5.19504,0.00000								1491.00,5.22534,24.988638,0.000151,24.980259,1.2634,1.250,5.22534,0.00000
1492.00,5.19559,25.049602,0.000082,25.033856,1.0615,1.257,5.19559,0.00000								1492.00,5.22646,24.988674,0.000149,24.980253,1.2635,1.250,5.22646,0.00000
1493.00,5.19519,25.049633,0.000085,25.033875,1.0616,1.257,5.19519,0.00000								1493.00,5.22639,24.988606,0.000147,24.980220,1.2636,1.250,5.22639,0.00000
1494.00,5.19587,25.049694,0.000081,25.033922,1.0617,1.257,5.19587,0.00000								1494.00,5.22761,24.988596,0.000146,24.980232,1.2637,1.250,5.22761,0.00000
1495.00,5.19642,25.049653,0.000081,25.033898,1.0617,1.257,5.19642,0.00000								1495.00,5.22723,24.988536,0.000151,24.980137,1.2638,1.250,5.22723,0.00000
1496.00,5.19635,25.049649,0.000079,25.033889,1.0618,1.257,5.19635,0.00000								1496.00,5.22808,24.988447,0.000147,24.980046,1.2639,1.250,5.22808,0.00000
1497.00,5.19696,25.049678,0.000081,25.033853,1.0619,1.257,5.19696,0.00000								1497.00,5.22820,24.988432,0.000150,24.980073,1.2640,1.250,5.22820,0.00000
1498.00,5.19728,25.049698,0.000079,25.033852,1.0621,1.257,5.19728,0.00000								1498.00,5.22943,24.988479,0.000151,24.980105,1.2642,1.250,5.22943,0.00000
1499.00,5.19709,25.049656,0.000078,25.033797,1.0622,1.257,5.19709,0.00000								1499.00,5.22933,24.988625,0.000152,24.980186,1.2643,1.250,5.22933,0.00000
1500.00,5.19649,25.049762,0.000078,25.033887,1.0623,1.257,5.19649,0.00000								1500.00,5.22940,24.988604,0.000145,24.980220,1.2644,1.250,5.22940,0.00000
1501.00,5.19715,25.049744,0.000076,25.033844,1.0624,1.257,5.19715,0.00000								1501.00,5.22887,24.988642,0.000146,24.980234,1.2644,1.250,5.22887,0.00000
1502.00,5.19614,25.049757,0.000073,25.033818,1.0626,1.258,5.19614,0.00000								1502.00,5.22896,24.988695,0.000145,24.980294,1.2646,1.250,5.22896,0.00000
1503.00,5.19699,25.049654,0.000068,25.033766,1.0627,1.258,5.19699,0.00000								1503.00,5.22902,24.988625,0.000142,24.980271,1.2646,1.250,5.22902,0.00000
1504.00,5.19687,25.049653,0.000073,25.033809,1.0628,1.258,5.19687,0.00000								1504.00,5.22839,24.988558,0.000140,24.980220,1.2647,1.251,5.22839,0.00000
1505.00,5.19712,25.049606,0.000069,25.033818,1.0630,1.258,5.19712,0.00000								1505.00,5.22920,24.988648,0.000141,24.980312,1.2648,1.250,5.22920,0.00000
1506.00,5.19659,25.049622,0.000073,25.033899,1.0631,1.258,5.19659,0.00000								1506.00,5.22908,24.988710,0.000143,24.980384,1.2649,1.250,5.22908,0.00000
1507.00,5.19751,25.049654,0.000074,25.034005,1.0632,1.258,5.19751,0.00000								1507.00,5.23010,24.988653,0.000140,24.980324,1.2650,1.251,5.23010,0.00000
1508.00,5.19816,25.049653,0.000078,25.034009,1.0634,1.258,5.19816,0.00000								1508.00,5.22981,24.988698,0.000146,24.980359,1.2651,1.250,5.22981,0.00000
1509.00,5.19845,25.049647,0.000075,25.033970,1.0635,1.258,5.19845,0.00000								1509.00,5.23116,24.988673,0.000144,24.980369,1.2652,1.250,5.23116,0.00000
1510.00,5.19930,25.049673,0.000079,25.033936,1.0636,1.258,5.19930,0.00000								1510.00,5.22979,24.988619,0.000145,24.980350,1.2653,1.250,5.22979,0.00000
1511.00,5.19897,25.049739,0.000078,25.033947,1.0637,1.258,5.19897,0.00000								1511.00,5.22950,24.988577,0.000146,24.980332,1.2654,1.250,5.22950,0.00000
1512.00,5.19836,25.049729,0.000077,25.033896,1.0638,1.258,5.19836,0.00000								1512.00,5.22898,24.988588,0.000148,24.980331,1.2656,1.250,5.22898,0.00000
1513.00,5.19697,25.049811,0.000078,25.033916,1.0640,1.258,5.19697,0.00000								1513.00,5.22918,24.988579,0.000144,24.980327,1.2657,1.251,5.22918,0.00000
1514.00,5.19731,25.049770,0.000078,25.033853,1.0642,1.258,5.19731,0.00000								1514.00,5.22890,24.988524,0.000147,24.980254,1.2659,1.250,5.22890,0.00000
1515.00,5.19641,25.049754,0.000078,25.033850,1.0643,1.258,5.19641,0.00000								1515.00,5.22922,24.988573,0.000146,24.980263,1.2660,1.251,5.22922,0.00000
1516.00,5.19708,25.049710,0.000074,25.033829,1.0645,1.258,5.19708,0.00000								1516.00,5.23003,24.988509,0.000146,24.980202,1.2661,1.251,5.23003,0.00000
1517.00,5.19700,25.049712,0.000074,25.033798,1.0647,1.258,5.19700,0.00000								1517.00,5.22969,24.988546,0.000148,24.980228,1.2662,1.250,5.22969,0.00000
1518.00,5.19704,25.049695,0.000073,25.033738,1.0648,1.258,5.19704,0.00000								1518.00,5.23028,24.988554,0.000150,24.980266,1.2663,1.250,5.23028,0.00000
1519.00,5.19726,25.049782,0.000071,25.033798,1.0650,1.258,5.19726,0.00000								1519.00,5.23017,24.988670,0.000150,24.980366,1.2664,1.250,5.23017,0.00000
1520.00,5.19700,25.049783,0.000072,25.033821,1.0651,1.258,5.19700,0.00000								1520.00,5.23135,24.988678,0.000150,24.980372,1.2665,1.250,5.23135,0.00000
1521.00,5.19723,25.049770,0.000069,25.033780,1.0653,1.258,5.19723,0.00000								1521.00,5.23159,24.988776,0.000152,24.980429,1.2666,1.250,5.23159,0.00000
1522.00,5.19679,25.049744,0.000070,25.033791,1.0654,1.258,5.19679,0.00000								1522.00,5.23259,24.988765,0.000152,24.980404,1.2667,1.250,5.23259,0.00000
1523.00,5.19617,25.049755,0.000073,25.033885,1.0656,1.258,5.19617,0.00000								1523.00,5.23135,24.988776,0.000150,24.980373,1.2669,1.250,5.23135,0.00000
1524.00,5.19551,25.049740,0.000075,25.033898,1.0657,1.258,5.19551,0.00000								1524.00,5.23077,24.988779,0.000148,24.980371,1.2670,1.250,5.23077,0.00000
1525.00,5.19565,25.049698,0.000073,25.033864,1.0658,1.258,5.19565,0.00000								1525.00,5.22997,24.988816,0.000153,24.980391,1.2672,1.250,5.22997,0.00000
1526.00,5.19572,25.049701,0.000079,25.033891,1.0660,1.258,5.19572,0.00000								1526.00,5.22963,24.988788,0.000151,24.980406,1.2673,1.250,5.22963,0.00000
1527.00,5.19596,25.049755,0.000076,25.033987,1.0661,1.258,5.19596,0.00000								1527.00,5.22897,24.988814,0.000154,24.980441,1.2675,1.250,5.22897,0.00000
1528.00,5.19716,25.049708,0.000072,25.033980,1.0662,1.258,5.19716,0.00000								1528.00,5.22995,24.988799,0.000152,24.980436,1.2677,1.250,5.22995,0.00000
1529.00,5.19744,25.049634,0.000074,25.033965,1.0664,1.258,5.19744,0.00000								1529.00,5.23094,24.988793,0.000150,24.980428,1.2678,1.250,5.23094,0.00000
1530.00,5.19816,25.049681,0.000072,25.033981,1.0665,1.258,5.19816,0.00000								1530.00,5.23149,24.988696,0.000148,24.980329,1.2680,1.251,5.23149,0.00000
1531.00,5.19745,25.049684,0.000074,25.033955,1.0666,1.258,5.19745,0.00000								1531.00,5.23220,24.988625,0.000150,24.980263,1.2681,1.250,5.23220,0.00000
1532.00,5.19759,25.049678,0.000076,25.033908,1.0667,1.258,5.19759,0.00000								1532.00,5.23179,24.988597,0.000145,24.980284,1.2683,1.251,5.23179,0.00000
1533.00,5.19685,25.049776,0.000079,25.033887,1.0668,1.258,5.19685,0.00000								1533.00,5.23151,24.988618,0.000146,24.980283,1.2684,1.251,5.23151,0.00000
1534.00,5.19636,25.049871,0.000074,25.033921,1.0669,1.259,5.19636,0.00000								1534.00,5.23086,24.988577,0.000147,24.980214,1.2685,1.251,5.23086,0.00000
1535.00,5.19585,25.049834,0.000074,25.033881,1.0670,1.259,5.19585,0.00000								1535.00,5.23126,24.988661,0.000145,24.980313,1.2687,1.251,5.23126,0.00000
1536.00,5.19542,25.049850,0.000074,25.033873,1.0671,1.259,5.19542,0.00000								1536.00,5.23091,24.988745,0.000144,24.980320,1.2688,1.251,5.23091,0.00000
1537.00,5.19579,25.049872,0.000072,25.033860,1.0672,1.259,5.19579,0.00000								1537.00,5.23267,24.988737,0.000142,24.980247,1.2689,1.251,5.23267,0.00000
1538.00,5.19564,25.049840,0.000071,25.033874,1.0672,1.259,5.19564,0.00000								1538.00,5.23312,24.988728,0.000142,24.980230,1.2691,1.251,5.23312,0.00000
1539.00,5.19608,25.049797,0.000075,25.033894,1.0673,1.259,5.19608,0.00000								1539.00,5.23320,24.988745,0.000142,24.980244,1.2692,1.251,5.23320,0.00000
1540.00,5.19618,25.049884,0.000079,25.033987,1.0674,1.258,5.19618,0.00000								1540.00,5.23247,24.988705,0.000141,24.980200,1.2693,1.251,5.23247,0.00000
1541.00,5.19725,25.049929,0.000074,25.034072,1.0675,1.259,5.19725,0.00000								1541.00,5.23279,24.988704,0.000140,24.980216,1.2694,1.251,5.23279,0.00000
1542.00,5.19755,25.049899,0.000080,25.034061,1.0675,1.259,5.19755,0.00000								1542.00,5.23171,24.988701,0.000145,24.980208,1.2695,1.251,5.23171,0.00000
1543.00,5.19878,25.049968,0.000081,25.034061,1.0676,1.258,5.19878,0.00000								1543.00,5.23128,24.988740,0.000147,24.980226,1.2696,1.251,5.23128,0.00000
1544.00,5.19905,25.050009,0.000082,25.034060,1.0676,1.258,5.19905,0.00000								1544.00,5.23197,24.988748,0.000147,24.980239,1.2697,1.251,5.23197,0.00000
1545.00,5.19933,25.050003,0.000081,25.034011,1.0677,1.259,5.19933,0.00000								1545.00,5.23227,24.988819,0.000148,24.980236,1.2698,1.251,5.23227,0.00000
1546.00,5.19875,25.049973,0.000082,25.033930,1.0677,1.258,5.19875,0.00000								1546.00,5.23246,24.988812,0.000147,24.980241,1.2699,1.251,5.23246,0.00000
1547.00,5.19761,25.049989,0.000077,25.033912,1.0678,1.259,5.19761,0.00000								1547.00,5.23213,24.988903,0.000147,24.980336,1.2700,1.251,5.23213,0.00000
1548.00,5.19709,25.049908,0.000072,25.033844,1.0678,1.259,5.19709,0.00000								1548.00,5.23288,24.988880,0.000144,24.980320,1.2701,1.251,5.23288,0.00000
1549.00,5.19636,25.049929,0.000070,25.033821,1.0679,1.259,5.19636,0.00000								1549.00,5.23259,24.988878,0.000147,24.980330,1.2702,1.251,5.23259,0.00000
1550.00,5.19741,25.049925,0.000067,25.033815,1.0679,1.259,5.19741,0.00000								1550.00,5.23309,24.988795,0.000145,24.980266,1.2703,1.251,5.23309,0.00000
1551.00,5.19807,25.049956,0.000068,25.033839,1.0680,1.259,5.19807,0.00000								1551.00,5.23166,24.988786,0.000147,24.980265,1.2704,1.251,5.23166,0.00000
1552.00,5.19904,25.050001,0.000070,25.033906,1.0680,1.259,5.19904,0.00000								1552.00,5.23218,24.988805,0.000145,24.980272,1.2705,1.251,5.23218,0.00000
1553.00,5.19857,25.050043,0.000076,25.033987,1.0681,1.259,5.19857,0.00000								1553.00,5.23169,24.988831,0.000148,24.980326,1.2706,1.251,5.23169,0.00000
1554.00,5.19966,25.049999,0.000077,25.033974,1.0682,1.259,5.19966,0.00000								1554.00,5.23206,24.988854,0.000149,24.980351,1.2707,1.251,5.23206,0.00000
1555.00,5.19928,25.049971,0.000076,25.033981,1.0682,1.259,5.19928,0.00000								1555.00,5.23172,24.988913,0.000149,24.980441,1.2708,1.251,5.23172,0.00000
1556.00,5.19928,25.049941,0.000078,25.033953,1.0683,1.259,5.19928,0.00000								1556.00,5.23298,24.988865,0.000146,24.980377,1.2708,1.251,5.23298,0.00000
1557.00,5.20014,25.049933,0.000078,25.033948,1.0683,1.259,5.20014,0.00000								1557.00,5.23229,24.988808,0.000146,24.980329,1.2709,1.252,5.23229,0.00000
1558.00,5.20013,25.049923,0.000077,25.033888,1.0683,1.259,5.20013,0.00000								1558.00,5.23200,24.988828,0.000143,24.980286,1.2709,1.252,5.23200,0.00000
1559.00,5.19940,25.050010,0.000076,25.033926,1.0684,1.259,5.19940,0.00000								1559.00,5.23202,24.988806,0.000140,24.980199,1.2710,1.252,5.23202,0.00000
1560.00,5.19884,25.050002,0.000080,25.033910,1.0684,1.259,5.19884,0.00000								1560.00,5.23203,24.988849,0.000143,24.980215,1.2711,1.252,5.23203,0.00000
1561.00,5.19885,25.050023,0.000078,25.033930,1.0684,1.259,5.19885,0.00000								1561.00,5.23248,24.988944,0.000146,24.980307,1.2712,1.252,5.23248,0.00000
@13,2.0000,4.0, 1560.056								@13,2.0000,4.0, 1560.04
1562.00,5.19858,25.049936,0.000078,25.033810,1.0684,1.259,5.19858,0.00000								1562.00,5.23299,24.988930,0.000150,24.980296,1.2713,1.251,5.23299,0.00000
1563.00,5.19897,25.049856,0.000079,25.033792,1.0684,1.259,5.19897,0.00000								1563.00,5.23403,24.988923,0.000149,24.980353,1.2714,1.252,5.23403,0.00000
1564.00,5.19769,25.049738,0.000078,25.033766,1.0685,1.259,5.19769,0.00000								1564.00,5.23308,24.988978,0.000151,24.980465,1.2715,1.251,5.23308,0.00000
1565.00,5.19465,25.049684,0.000078,25.033738,1.0685,1.259,5.19465,0.00000								1565.00,5.22932,24.988912,0.000152,24.980420,1.2716,1.251,5.22932,0.00000
1566.00,5.19049,25.049654,0.000077,25.033742,1.0685,1.259,5.19049,0.00000								1566.00,5.22185,24.988937,0.000154,24.980427,1.2717,1.251,5.22185,0.00000
1567.00,5.18567,25.049747,0.000077,25.033850,1.0686,1.259,5.18567,0.00000								1567.00,5.21218,24.989041,0.000152,24.980502,1.2718,1.251,5.21218,0.00000
1568.00,5.18185,25.049844,0.000071,25.033896,1.0686,1.259,5.18185,0.00000								1568.00,5.20063,24.989086,0.000153,24.980483,1.2719,1.251,5.20063,0.00000
1569.00,5.17946,25.049893,0.000072,25.033885,1.0686,1.259,5.17946,0.00000								1569.00,5.19111,24.989064,0.000148,24.980429,1.2720,1.252,5.19111,0.00000
1570.00,5.17918,25.050046,0.000066,25.033969,1.0686,1.260,5.17918,0.00000								1570.00,5.18450,24.989065,0.000150,24.980447,1.2721,1.251,5.18450,0.00000
1571.00,5.17986,25.050108,0.000067,25.033965,1.0686,1.260,5.17986,0.00000								1571.00,5.18261,24.989059,0.000145,24.980463,1.2722,1.252,5.18261,0.00000
1572.00,5.17983,25.050090,0.000065,25.033940,1.0686,1.260,5.17983,0.00000								1572.00,5.18520,24.988997,0.000141,24.980417,1.2723,1.252,5.18520,0.00000
1573.00,5.17987,25.050061,0.000073,25.033936,1.0686,1.260,5.17987,0.00000								1573.00,5.18972,24.988883,0.000138,24.980332,1.2724,1.252,5.18972,0.00000
1574.00,5.18083,25.050063,0.000072,25.033926,1.0686,1.260,5.18083,0.00000								1574.00,5.19364,24.988824,0.000141,24.980281,1.2725,1.252,5.19364,0.00000
1575.00,5.18167,25.049982,0.000074,25.033917,1.0686,1.260,5.18167,0.00000								1575.00,5.19803,24.988840,0.000139,24.980265,1.2726,1.252,5.19803,0.00000
1576.00,5.18125,25.049836,0.000075,25.033820,1.0686,1.259,5.18125,0.00000								1576.00,5.20136,24.988779,0.000139,24.980185,1.2727,1.252,5.20136,0.00000
1577.00,5.18335,25.049833,0.000075,25.033827,1.0686,1.259,5.18335,0.00000								1577.00,5.20189,24.988739,0.000143,24.980180,1.2728,1.252,5.20189,0.00000
1578.00,5.18501,25.049901,0.000071,25.033860,1.0686,1.260,5.18501,0.00000								1578.00,5.20254,24.988865,0.000143,24.980272,1.2729,1.252,5.20254,0.00000
1579.00,5.18634,25.049928,0.000068,25.033920,1.0686,1.260,5.18634,0.00000								1579.00,5.20203,24.988851,0.000144,24.980269,1.2730,1.252,5.20203,0.00000
1580.00,5.18652,25.049923,0.000070,25.033912,1.0686,1.260,5.18652,0.00000								1580.00,5.20094,24.988837,0.000141,24.980256,1.2731,1.252,5.20094,0.00000
1581.00,5.18704,25.050016,0.000071,25.034011,1.0686,1.260,5.18704,0.00000								1581.00,5.19941,24.988830,0.000146,24.980261,1.2733,1.252,5.19941,0.00000
1582.00,5.18635,25.050010,0.000072,25.033996,1.0686,1.260,5.18635,0.00000								1582.00,5.19926,24.988822,0.000143,24.980240,1.2734,1.252,5.19926,0.00000
1583.00,5.18570,25.049910,0.000070,25.033959,1.0686,1.260,5.18570,0.00000								1583.00,5.19856,24.988722,0.000148,24.980184,1.2735,1.252,5.19856,0.00000
1584.00,5.18504,25.049911,0.000072,25.033905,1.0686,1.260,5.18504,0.00000								1584.00,5.20003,24.988815,0.000150,24.980257,1.2736,1.252,5.20003,0.00000
1585.00,5.18457,25.049958,0.000072,25.033928,1.0685,1.260,5.18457,0.00000								1585.00,5.20231,24.988805,0.000154,24.980258,1.2737,1.252,5.20231,0.00000
1586.00,5.18575,25.049971,0.000072,25.033942,1.0685,1.260,5.18575,0.00000								1586.00,5.20588,24.988815,0.000156,24.980247,1.2738,1.252,5.20588,0.00000
1587.00,5.18603,25.050058,0.000076,25.034033,1.0685,1.260,5.18603,0.00000								1587.00,5.20884,24.988824,0.000159,24.980202,1.2739,1.251,5.20884,0.00000
1588.00,5.18716,25.050128,0.000079,25.034065,1.0685,1.260,5.18716,0.00000								1588.00,5.21119,24.988819,0.000155,24.980184,1.2740,1.252,5.21119,0.00000
1589.00,5.18717,25.050139,0.000083,25.034077,1.0685,1.260,5.18717,0.00000								1589.00,5.21325,24.988816,0.000153,24.980183,1.2741,1.252,5.21325,0.00000
1590.00,5.18823,25.050190,0.000081,25.034031,1.0685,1.260,5.18823,0.00000								1590.00,5.21439,24.988879,0.000151,24.980194,1.2742,1.252,5.21439,0.00000
1591.00,5.18830,25.050228,0.000082,25.033996,1.0685,1.260,5.18830,0.00000								1591.00,5.21443,24.988947,0.000146,24.980233,1.2743,1.252,5.21443,0.00000
1592.00,5.18939,25.050161,0.000082,25.033916,1.0685,1.260,5.18939,0.00000								1592.00,5.21472,24.988950,0.000146,24.980262,1.2744,1.252,5.21472,0.00000
1593.00,5.18958,25.050234,0.000084,25.033958,1.0685,1.260,5.18958,0.00000								1593.00,5.21632,24.988930,0.000147,24.980254,1.2745,1.252,5.21632,0.00000
1594.00,5.18957,25.050325,0.000086,25.034029,1.0685,1.260,5.18957,0.00000								1594.00,5.21573,24.988870,0.000146,24.980189,1.2746,1.252,5.21573,0.00000
1595.00,5.18919,25.050339,0.000088,25.034077,1.0685,1.259,5.18919,0.00000								1595.00,5.21638,24.988852,0.000146,24.980214,1.2747,1.252,5.21638,0.00000
1596.00,5.18909,25.050387,0.000088,25.034152,1.0685,1.259,5.18909,0.00000								1596.00,5.21621,24.988794,0.000152,24.980179,1.2748,1.252,5.21621,0.00000
1597.00,5.18871,25.050485,0.000085,25.034194,1.0685,1.259,5.18871,0.00000								1597.00,5.21659,24.988883,0.000150,24.980218,1.2750,1.252,5.21659,0.00000
1598.00,5.18829,25.050511,0.000084,25.034204,1.0685,1.259,5.18829,0.00000								1598.00,5.21593,24.989049,0.000153,24.980305,1.2751,1.252,5.21593,0.00000
1599.00,5.18907,25.050515,0.000078,25.034189,1.0685,1.260,5.18907,0.00000								1599.00,5.21671,24.989090,0.000150,24.980357,1.2752,1.252,5.21671,0.00000
1600.00,5.18960,25.050409,0.000078,25.034106,1.0685,1.260,5.18960,0.00000								1600.00,5.21722,24.989072,0.000150,24.980319,1.2752,1.252,5.21722,0.00000
1601.00,5.18999,25.050286,0.000079,25.033999,1.0685,1.260,5.18999,0.00000								1601.00,5.21830,24.989148,0.000149,24.980379,1.2753,1.252,5.21830,0.00000
1602.00,5.19069,25.050234,0.000081,25.033967,1.0685,1.260,5.19069,0.00000								1602.00,5.21884,24.989093,0.000149,24.980352,1.2754,1.252,5.21884,0.00000
1603.00,5.19139,25.050201,0.000078,25.033919,1.0686,1.260,5.19139,0.00000								1603.00,5.21853,24.989028,0.000145,24.980323,1.2755,1.252,5.21853,0.00000
1604.00,5.19215,25.050099,0.000078,25.033839,1.0686,1.260,5.19215,0.00000								1604.00,5.21872,24.988980,0.000147,24.980260,1.2756,1.252,5.21872,0.00000
1605.00,5.19234,25.050156,0.000081,25.033924,1.0686,1.260,5.19234,0.00000								1605.00,5.21846,24.989052,0.000146,24.980334,1.2757,1.252,5.21846,0.00000
1606.00,5.19315,25.050296,0.000075,25.034037,1.0686,1.260,5.19315,0.00000								1606.00,5.21817,24.989061,0.000145,24.980386,1.2758,1.252,5.21817,0.00000
1607.00,5.19312,25.050314,0.000074,25.034049,1.0686,1.260,5.19312,0.00000								1607.00,5.21702,24.989106,0.000147,24.980389,1.2759,1.252,5.21702,0.00000
1608.00,5.19345,25.050298,0.000071,25.034038,1.0687,1.260,5.19345,0.00000								1608.00,5.21811,24.989128,0.000150,24.980373,1.2761,1.252,5.21811,0.00000
1609.00,5.19267,25.050386,0.000072,25.034098,1.0687,1.260,5.19267,0.00000								1609.00,5.21844,24.989185,0.000151,24.980381,1.2762,1.252,5.21844,0.00000
1610.00,5.19292,25.050361,0.000067,25.033992,1.0687,1.261,5.19292,0.00000								1610.00,5.21900,24.989174,0.000149,24.980317,1.2763,1.252,5.21900,0.00000
1611.00,5.19257,25.050342,0.000073,25.033931,1.0687,1.260,5.19257,0.00000								1611.00,5.21937,24.989177,0.000148,24.980227,1.2764,1.252,5.21937,0.00000
1612.00,5.19256,25.050306,0.000077,25.033934,1.0687,1.260,5.19256,0.00000								1612.00,5.22084,24.989115,0.000144,24.980193,1.2764,1.253,5.22084,0.00000
1613.00,5.19234,25.050253,0.000081,25.033904,1.0688,1.260,5.19234,0.00000								1613.00,5.22030,24.989184,0.000142,24.980238,1.2765,1.253,5.22030,0.00000
1614.00,5.19222,25.050158,0.000081,25.033864,1.0688,1.260,5.19222,0.00000								1614.00,5.22083,24.989160,0.000140,24.980248,1.2766,1.253,5.22083,0.00000
1615.00,5.19199,25.050197,0.000081,25.033900,1.0688,1.260,5.19199,0.00000								1615.00,5.22085,24.989186,0.000145,24.980252,1.2767,1.253,5.22085,0.00000
1616.00,5.19155,25.050201,0.000081,25.033919,1.0689,1.260,5.19155,0.00000								1616.00,5.22043,24.989228,0.000144,24.980279,1.2767,1.253,5.22043,0.00000
1617.00,5.19155,25.050258,0.000077,25.033898,1.0689,1.260,5.19155,0.00000								1617.00,5.22028,24.989266,0.000146,24.980299,1.2768,1.253,5.22028,0.00000
1618.00,5.19062,25.050294,0.000077,25.033906,1.0689,1.260,5.19062,0.00000								1618.00,5.22026,24.989147,0.000148,24.980219,1.2769,1.253,5.22026,0.00000
1619.00,5.19079,25.050338,0.000075,25.033912,1.0690,1.260,5.19079,0.00000								1619.00,5.22045,24.989238,0.000147,24.980255,1.2771,1.253,5.22045,0.00000
1620.00,5.19096,25.050275,0.000077,25.033907,1.0690,1.260,5.19096,0.00000								1620.00,5.21979,24.989245,0.000147,24.980320,1.2772,1.253,5.21979,0.00000
1621.00,5.19078,25.050223,0.000074,25.033892,1.0691,1.261,5.19078,0.00000								1621.00,5.22039,24.989206,0.000144,24.980344,1.2773,1.253,5.22039,0.00000
1622.00,5.19009,25.050216,0.000077,25.033845,1.0691,1.260,5.19009,0.00000								1622.00,5.22005,24.989239,0.000146,24.980366,1.2775,1.253,5.22005,0.00000
1623.00,5.19085,25.050201,0.000077,25.033818,1.0691,1.260,5.19085,0.00000								1623.00,5.22136,24.989306,0.000147,24.980382,1.2776,1.253,5.22136,0.00000
1624.00,5.19204,25.050123,0.000079,25.033759,1.0692,1.260,5.19204,0.00000								1624.00,5.22110,24.989287,0.000154,24.980383,1.2777,1.253,5.22110,0.00000
1625.00,5.19228,25.050219,0.000081,25.033830,1.0693,1.260,5.19228,0.00000								1625.00,5.22259,24.989133,0.000151,24.980210,1.2778,1.253,5.22259,0.00000
1626.00,5.19344,25.050282,0.000079,25.033852,1.0693,1.260,5.19344,0.00000								1626.00,5.22273,24.989158,0.000154,24.980206,1.2780,1.253,5.22273,0.00000
1627.00,5.19411,25.050242,0.000079,25.033883,1.0694,1.260,5.19411,0.00000								1627.00,5.22427,24.989152,0.000154,24.980182,1.2781,1.253,5.22427,0.00000
1628.00,5.19479,25.050300,0.000079,25.033959,1.0694,1.260,5.19479,0.00000								1628.00,5.22380,24.989089,0.000156,24.980180,1.2782,1.252,5.22380,0.00000
1629.00,5.19335,25.050408,0.000077,25.034054,1.0695,1.260,5.19335,0.00000								1629.00,5.22346,24.989036,0.000151,24.980144,1.2783,1.253,5.22346,0.00000
1630.00,5.19228,25.050402,0.000073,25.034057,1.0696,1.261,5.19228,0.00000								1630.00,5.22252,24.989258,0.000154,24.980314,1.2785,1.253,5.22252,0.00000
1631.00,5.19110,25.050371,0.000077,25.034072,1.0696,1.260,5.19110,0.00000								1631.00,5.22209,24.989250,0.000152,24.980309,1.2786,1.253,5.22209,0.00000
1632.00,5.19038,25.050369,0.000072,25.034085,1.0697,1.261,5.19038,0.00000								1632.00,5.22157,24.989225,0.000146,24.980278,1.2787,1.253,5.22157,0.00000
1633.00,5.19045,25.050309,0.000076,25.034023,1.0697,1.261,5.19045,0.00000								1633.00,5.22123,24.989228,0.000142,24.980254,1.2788,1.253,5.22123,0.00000
1634.00,5.19126,25.050261,0.000080,25.033970,1.0697,1.260,5.19126,0.00000								1634.00,5.22236,24.989253,0.000141,24.980301,1.2789,1.253,5.22236,0.00000
1635.00,5.19284,25.050181,0.000083,25.033890,1.0698,1.260,5.19284,0.00000								1635.00,5.22205,24.989098,0.000141,24.980210,1.2790,1.253,5.22205,0.00000
1636.00,5.19389,25.050235,0.000087,25.033894,1.0698,1.260,5.19389,0.00000								1636.00,5.22333,24.989030,0.000141,24.980198,1.2791,1.253,5.22333,0.00000
1637.00,5.19564,25.050327,0.000088,25.033971,1.0699,1.260,5.19564,0.00000								1637.00,5.22304,24.989069,0.000143,24.980290,1.2792,1.253,5.22304,0.00000
1638.00,5.19513,25.050376,0.000086,25.033965,1.0699,1.260,5.19513,0.00000								1638.00,5.22470,24.989055,0.000143,24.980306,1.2793,1.253,5.22470,0.00000
1639.00,5.19445,25.050430,0.000084,25.033999,1.0700,1.260,5.19445,0.00000								1639.00,5.22452,24.988998,0.000148,24.980234,1.2794,1.253,5.22452,0.00000
1640.00,5.19351,25.050483,0.000084,25.034024,1.0700,1.260,5.19351,0.00000								1640.00,5.22531,24.989042,0.000148,24.980253,1.2795,1.253,5.22531,0.00000
1641.00,5.19321,25.050464,0.000079,25.033994,1.0701,1.261,5.19321,0.00000								1641.00,5.22432,24.988981,0.000151,24.980188,1.2797,1.253,5.22432,0.00000
1642.00,5.19268,25.050465,0.000080,25.033917,1.0701,1.261,5.19268,0.00000								1642.00,5.22470,24.988934,0.000153,24.980117,1.2798,1.253,5.22470,0.00000
1643.00,5.19173,25.050549,0.000079,25.033980,1.0701,1.261,5.19173,0.00000								1643.00,5.22385,24.988910,0.000158,24.980041,1.2799,1.253,5.22385,0.00000
1644.00,5.19158,25.050586,0.000078,25.033951,1.0701,1.261,5.19158,0.00000								1644.00,5.22402,24.988994,0.000157,24.980122,1.2800,1.253,5.22402,0.00000
1645.00,5.19091,25.050611,0.000080,25.033948,1.0701,1.261,5.19091,0.00000								1645.00,5.22409,24.988957,0.000155,24.980103,1.2801,1.253,5.22409,0.00000
1646.00,5.19017,25.050594,0.000078,25.033948,1.0702,1.261,5.19017,0.00000								1646.00,5.22341,24.989036,0.000155,24.980188,1.2802,1.253,5.22341,0.00000
1647.00,5.18915,25.050574,0.000083,25.033971,1.0702,1.260,5.18915,0.00000								1647.00,5.22291,24.988963,0.000155,24.980149,1.2803,1.253,5.22291,0.00000
1648.00,5.18876,25.050445,0.000080,25.033905,1.0702,1.261,5.18876,0.00000								1648.00,5.22195,24.989050,0.000152,24.980312,1.2805,1.253,5.22195,0.00000
1649.00,5.18842,25.050432,0.000081,25.033963,1.0702,1.261,5.18842,0.00000								1649.00,5.22167,24.988962,0.000150,24.980202,1.2806,1.253,5.22167,0.00000
1650.00,5.18813,25.050423,0.000083,25.033957,1.0702,1.261,5.18813,0.00000								1650.00,5.22159,24.988959,0.000151,24.980190,1.2807,1.253,5.22159,0.00000
1651.00,5.18820,25.050490,0.000083,25.033987,1.0703,1.261,5.18820,0.00000								1651.00,5.22376,24.989030,0.000153,24.980180,1.2808,1.253,5.22376,0.00000
1652.00,5.18780,25.050464,0.000080,25.033974,1.0703,1.261,5.18780,0.00000								1652.00,5.22404,24.989246,0.000158,24.980322,1.2810,1.253,5.22404,0.00000
1653.00,5.19018,25.050534,0.000082,25.034028,1.0703,1.261,5.19018,0.00000								1653.00,5.22591,24.989299,0.000157,24.980274,1.2811,1.253,5.22591,0.00000
1654.00,5.19069,25.050559,0.000085,25.034049,1.0703,1.261,5.19069,0.00000								1654.00,5.22611,24.989376,0.000162,24.980343,1.2812,1.253,5.22611,0.00000
1655.00,5.19193,25.050544,0.000084,25.034029,1.0703,1.261,5.19193,0.00000								1655.00,5.22647,24.989441,0.000157,24.980384,1.2814,1.253,5.22647,0.00000
1656.00,5.19164,25.050433,0.000087,25.033994,1.0703,1.260,5.19164,0.00000								1656.00,5.22571,24.989399,0.000153,24.980372,1.2815,1.253,5.22571,0.00000
1657.00,5.19254,25.050421,0.000089,25.033992,1.0704,1.260,5.19254,0.00000								1657.00,5.22625,24.989283,0.000149,24.980273,1.2816,1.253,5.22625,0.00000
1658.00,5.19127,25.050393,0.000091,25.033921,1.0704,1.260,5.19127,0.00000								1658.00,5.22558,24.989146,0.000147,24.980181,1.2818,1.254,5.22558,0.00000
1659.00,5.19122,25.050350,0.000089,25.033869,1.0704,1.260,5.19122,0.00000								1659.00,5.22574,24.989143,0.000143,24.980174,1.2820,1.254,5.22574,0.00000
1660.00,5.19076,25.050436,0.000088,25.033892,1.0704,1.260,5.19076,0.00000								1660.00,5.22602,24.989182,0.000146,24.980210,1.2821,1.254,5.22602,0.00000
1661.00,5.19085,25.050541,0.000087,25.033933,1.0704,1.260,5.19085,0.00000								1661.00,5.22604,24.989200,0.000152,24.980198,1.2822,1.253,5.22604,0.00000
1662.00,5.19051,25.050609,0.000084,25.033963,1.0704,1.260,5.19051,0.00000								1662.00,5.22607,24.989140,0.000151,24.980183,1.2824,1.253,5.22607,0.00000
1663.00,5.19017,25.050683,0.000085,25.034086,1.0704,1.260,5.19017,0.00000								1663.00,5.22547,24.989239,0.000154,24.980261,1.2825,1.253,5.22547,0.00000
1664.00,5.19086,25.050665,0.000082,25.034043,1.0704,1.260,5.19086,0.00000								1664.00,5.22533,24.989305,0.000154,24.980322,1.2827,1.253,5.22533,0.00000
1665.00,5.19067,25.050635,0.000083,25.034058,1.0704,1.260,5.19067,0.00000								1665.00,5.22487,24.989306,0.000153,24.980275,1.2828,1.253,5.22487,0.00000
1666.00,5.19147,25.050604,0.000082,25.033975,1.0704,1.261,5.19147,0.00000								1666.00,5.22522,24.989273,0.000146,24.980232,1.2830,1.254,5.22522,0.00000
1667.00,5.19176,25.050602,0.000082,25.033949,1.0704,1.261,5.19176,0.00000								1667.00,5.22512,24.989405,0.000147,24.980273,1.2831,1.254,5.22512,0.00000
1668.00,5.19217,25.050566,0.000077,25.033950,1.0704,1.261,5.19217,0.00000								1668.00,5.22649,24.989462,0.000144,24.980278,1.2833,1.254,5.22649,0.00000
1669.00,5.19197,25.050635,0.000075,25.034000,1.0703,1.261,5.19197,0.00000								1669.00,5.22551,24.989494,0.000146,24.980249,1.2834,1.254,5.22551,0.00000
1670.00,5.19184,25.050612,0.000074,25.033977,1.0703,1.261,5.19184,0.00000								1670.00,5.22518,24.989519,0.000147,24.980298,1.2836,1.254,5.22518,0.00000
1671.00,5.19162,25.050650,0.000073,25.034026,1.0703,1.261,5.19162,0.00000								1671.00,5.22520,24.989560,0.000151,24.980344,1.2837,1.254,5.22520,0.00000
1672.00,5.19067,25.050663,0.000075,25.034045,1.0703,1.261,5.19067,0.00000								1672.00,5.22605,24.989510,0.000153,24.980315,1.2839,1.254,5.22605,0.00000
1673.00,5.19011,25.050714,0.000076,25.033965,1.0703,1.261,5.19011,0.00000								1673.00,5.22490,24.989407,0.000152,24.980262,1.2840,1.254,5.22490,0.00000
1674.00,5.18898,25.050758,0.000081,25.033957,1.0703,1.261,5.18898,0.00000								1674.00,5.22653,24.989358,0.000149,24.980294,1.2841,1.254,5.22653,0.00000
1675.00,5.18907,25.050817,0.000075,25.033977,1.0703,1.261,5.18907,0.00000								1675.00,5.22779,24.989246,0.000150,24.980204,1.2842,1.254,5.22779,0.00000
1676.00,5.18824,25.050857,0.000082,25.034015,1.0703,1.261,5.18824,0.00000								1676.00,5.22731,24.989200,0.000148,24.980177,1.2843,1.254,5.22731,0.00000
1677.00,5.18883,25.050882,0.000082,25.034022,1.0704,1.261,5.18883,0.00000								1677.00,5.22638,24.989202,0.000146,24.980222,1.2843,1.254,5.22638,0.00000
1678.00,5.18945,25.050832,0.000082,25.034052,1.0704,1.261,5.18945,0.00000								1678.00,5.22669,24.989209,0.000151,24.980257,1.2845,1.254,5.22669,0.00000
1679.00,5.19028,25.050747,0.000079,25.034034,1.0704,1.261,5.19028,0.00000								1679.00,5.22674,24.989232,0.000153,24.980245,1.2846,1.254,5.22674,0.00000
1680.00,5.19058,25.050722,0.000085,25.034049,1.0705,1.261,5.19058,0.00000								1680.00,5.22616,24.989299,0.000150,24.980286,1.2847,1.254,5.22616,0.00000
1681.00,5.19077,25.050727,0.000080,25.033987,1.0705,1.261,5.19077,0.00000								1681.00,5.22685,24.989362,0.000152,24.980326,1.2848,1.254,5.22685,0.00000
@14,2.0000,4.0, 1680.066								@14,2.0000,4.0, 1680.049
1682.00,5.19160,25.050678,0.000077,25.033882,1.0705,1.261,5.19160,0.00000								1682.00,5.22671,24.989375,0.000152,24.980289,1.2849,1.254,5.22671,0.00000
1683.00,5.19089,25.050728,0.000081,25.033852,1.0705,1.261,5.19089,0.00000								1683.00,5.22742,24.989325,0.000147,24.980191,1.2849,1.254,5.22742,0.00000
1684.00,5.18995,25.050766,0.000084,25.033843,1.0705,1.261,5.18995,0.00000								1684.00,5.22466,24.989289,0.000148,24.980100,1.2850,1.254,5.22466,0.00000
1685.00,5.18733,25.050754,0.000084,25.033795,1.0706,1.261,5.18733,0.00000								1685.00,5.22088,24.989264,0.000147,24.980040,1.2851,1.254,5.22088,0.00000
1686.00,5.18424,25.050721,0.000081,25.033777,1.0706,1.261,5.18424,0.00000								1686.00,5.21468,24.989178,0.000149,24.979922,1.2851,1.254,5.21468,0.00000
1687.00,5.17944,25.050794,0.000081,25.033868,1.0707,1.261,5.17944,0.00000								1687.00,5.20738,24.989240,0.000145,24.979978,1.2852,1.254,5.20738,0.00000
1688.00,5.17662,25.050798,0.000074,25.033888,1.0707,1.261,5.17662,0.00000								1688.00,5.19748,24.989292,0.000144,24.980029,1.2853,1.254,5.19748,0.00000
1689.00,5.17400,25.050803,0.000071,25.033947,1.0708,1.262,5.17400,0.00000								1689.00,5.19037,24.989272,0.000141,24.980048,1.2854,1.255,5.19037,0.00000
1690.00,5.17387,25.050814,0.000069,25.033935,1.0708,1.262,5.17387,0.00000								1690.00,5.18588,24.989270,0.000142,24.980053,1.2855,1.255,5.18588,0.00000
1691.00,5.17603,25.050791,0.000067,25.033949,1.0709,1.262,5.17603,0.00000								1691.00,5.18356,24.989377,0.000138,24.980168,1.2856,1.255,5.18356,0.00000
1692.00,5.17779,25.050756,0.000067,25.033934,1.0709,1.262,5.17779,0.00000								1692.00,5.18373,24.989333,0.000137,24.980138,1.2857,1.255,5.18373,0.00000
1693.00,5.17870,25.050780,0.000067,25.033934,1.0710,1.262,5.17870,0.00000								1693.00,5.18498,24.989409,0.000138,24.980225,1.2858,1.255,5.18498,0.00000
1694.00,5.17971,25.050846,0.000068,25.033891,1.0711,1.262,5.17971,0.00000								1694.00,5.18746,24.989470,0.000138,24.980248,1.2860,1.255,5.18746,0.00000
1695.00,5.18075,25.050922,0.000067,25.033945,1.0711,1.262,5.18075,0.00000								1695.00,5.18857,24.989538,0.000141,24.980328,1.2861,1.255,5.18857,0.00000
1696.00,5.18052,25.050942,0.000071,25.033940,1.0712,1.262,5.18052,0.00000								1696.00,5.19022,24.989617,0.000140,24.980400,1.2862,1.255,5.19022,0.00000
1697.00,5.18192,25.050929,0.000070,25.033911,1.0712,1.262,5.18192,0.00000								1697.00,5.18936,24.989633,0.000144,24.980386,1.2863,1.255,5.18936,0.00000
1698.00,5.18426,25.050915,0.000075,25.033939,1.0713,1.262,5.18426,0.00000								1698.00,5.18960,24.989606,0.000146,24.980339,1.2864,1.255,5.18960,0.00000
1699.00,5.18645,25.050812,0.000073,25.033936,1.0713,1.262,5.18645,0.00000								1699.00,5.18897,24.989506,0.000155,24.980294,1.2865,1.255,5.18897,0.00000
1700.00,5.18748,25.050752,0.000076,25.033923,1.0713,1.262,5.18748,0.00000								1700.00,5.18866,24.989486,0.000152,24.980294,1.2866,1.255,5.18866,0.00000
1701.00,5.18770,25.050701,0.000079,25.033890,1.0714,1.262,5.18770,0.00000								1701.00,5.18772,24.989409,0.000157,24.980221,1.2867,1.254,5.18772,0.00000
1702.00,5.18864,25.050706,0.000080,25.033954,1.0714,1.262,5.18864,0.00000								1702.00,5.18898,24.989407,0.000156,24.980212,1.2868,1.254,5.18898,0.00000
1703.00,5.18806,25.050671,0.000083,25.033909,1.0715,1.262,5.18806,0.00000								1703.00,5.19019,24.989411,0.000156,24.980179,1.2869,1.254,5.19019,0.00000
1704.00,5.18768,25.050822,0.000085,25.033916,1.0715,1.262,5.18768,0.00000								1704.00,5.19106,24.989499,0.000155,24.980200,1.2870,1.255,5.19106,0.00000
1705.00,5.18784,25.050868,0.000084,25.033894,1.0716,1.262,5.18784,0.00000								1705.00,5.19241,24.989474,0.000156,24.980147,1.2872,1.254,5.19241,0.00000
1706.00,5.18879,25.050960,0.000081,25.033963,1.0717,1.262,5.18879,0.00000								1706.00,5.19399,24.989470,0.000155,24.980134,1.2873,1.254,5.19399,0.00000
1707.00,5.18876,25.051028,0.000083,25.033982,1.0717,1.262,5.18876,0.00000								1707.00,5.19517,24.989494,0.000153,24.980143,1.2875,1.255,5.19517,0.00000
1708.00,5.18903,25.051058,0.000080,25.034009,1.0717,1.262,5.18903,0.00000								1708.00,5.19631,24.989548,0.000153,24.980191,1.2876,1.255,5.19631,0.00000
1709.00,5.18974,25.050993,0.000082,25.034047,1.0718,1.262,5.18974,0.00000								1709.00,5.19779,24.989564,0.000148,24.980185,1.2878,1.255,5.19779,0.00000
1710.00,5.18919,25.050918,0.000082,25.034091,1.0718,1.262,5.18919,0.00000								1710.00,5.19797,24.989692,0.000150,24.980253,1.2879,1.255,5.19797,0.00000
1711.00,5.18945,25.050847,0.000081,25.034049,1.0718,1.262,5.18945,0.00000								1711.00,5.19892,24.989760,0.000149,24.980254,1.2880,1.255,5.19892,0.00000
1712.00,5.18832,25.050782,0.000084,25.033987,1.0719,1.262,5.18832,0.00000								1712.00,5.19844,24.989745,0.000151,24.980218,1.2882,1.255,5.19844,0.00000
1713.00,5.18805,25.050782,0.000081,25.033960,1.0719,1.262,5.18805,0.00000								1713.00,5.19814,24.989778,0.000150,24.980217,1.2883,1.255,5.19814,0.00000
1714.00,5.18720,25.050769,0.000079,25.033935,1.0719,1.262,5.18720,0.00000								1714.00,5.19857,24.989739,0.000151,24.980211,1.2885,1.255,5.19857,0.00000
1715.00,5.18807,25.050797,0.000078,25.033899,1.0720,1.262,5.18807,0.00000								1715.00,5.20053,24.989653,0.000148,24.980177,1.2886,1.255,5.20053,0.00000
1716.00,5.18743,25.050877,0.000082,25.033952,1.0720,1.262,5.18743,0.00000								1716.00,5.20054,24.989603,0.000152,24.980190,1.2887,1.255,5.20054,0.00000
1717.00,5.18802,25.050899,0.000078,25.033971,1.0721,1.262,5.18802,0.00000								1717.00,5.20261,24.989587,0.000151,24.980294,1.2889,1.255,5.20261,0.00000
1718.00,5.18891,25.050994,0.000082,25.034016,1.0721,1.262,5.18891,0.00000								1718.00,5.20376,24.989507,0.000150,24.980341,1.2890,1.255,5.20376,0.00000
1719.00,5.18897,25.051029,0.000085,25.033997,1.0722,1.262,5.18897,0.00000								1719.00,5.20461,24.989475,0.000149,24.980332,1.2892,1.255,5.20461,0.00000
1720.00,5.18966,25.051022,0.000084,25.033959,1.0723,1.262,5.18966,0.00000								1720.00,5.20517,24.989488,0.000149,24.980324,1.2893,1.255,5.20517,0.00000
1721.00,5.19028,25.051005,0.000084,25.033991,1.0724,1.262,5.19028,0.00000								1721.00,5.20556,24.989475,0.000144,24.980325,1.2894,1.255,5.20556,0.00000
1722.00,5.19120,25.051027,0.000082,25.034021,1.0725,1.262,5.19120,0.00000								1722.00,5.20611,24.989423,0.000143,24.980209,1.2896,1.255,5.20611,0.00000
1723.00,5.19127,25.050915,0.000080,25.033980,1.0725,1.262,5.19127,0.00000								1723.00,5.20595,24.989436,0.000145,24.980136,1.2897,1.255,5.20595,0.00000
1724.00,5.19226,25.050875,0.000080,25.033978,1.0726,1.262,5.19226,0.00000								1724.00,5.20634,24.989517,0.000144,24.980175,1.2899,1.255,5.20634,0.00000
1725.00,5.19133,25.050895,0.000084,25.034020,1.0727,1.262,5.19133,0.00000								1725.00,5.20588,24.989467,0.000149,24.980129,1.2900,1.255,5.20588,0.00000
1726.00,5.19160,25.050911,0.000079,25.033990,1.0728,1.262,5.19160,0.00000								1726.00,5.20673,24.989497,0.000144,24.980098,1.2902,1.255,5.20673,0.00000
1727.00,5.19192,25.050907,0.000081,25.033955,1.0728,1.262,5.19192,0.00000								1727.00,5.20600,24.989563,0.000145,24.980086,1.2903,1.255,5.20600,0.00000
1728.00,5.19172,25.050942,0.000087,25.033981,1.0729,1.262,5.19172,0.00000								1728.00,5.20623,24.989599,0.000142,24.980102,1.2905,1.256,5.20623,0.00000
1729.00,5.19231,25.051002,0.000086,25.034020,1.0730,1.262,5.19231,0.00000								1729.00,5.20559,24.989606,0.000146,24.980138,1.2907,1.255,5.20559,0.00000
1730.00,5.19231,25.051038,0.000087,25.034037,1.0731,1.262,5.19231,0.00000								1730.00,5.20530,24.989696,0.000142,24.980216,1.2908,1.256,5.20530,0.00000
1731.00,5.19297,25.051086,0.000087,25.034019,1.0732,1.262,5.19297,0.00000								1731.00,5.20421,24.989684,0.000151,24.980217,1.2910,1.255,5.20421,0.00000
1732.00,5.19164,25.051109,0.000090,25.034033,1.0732,1.262,5.19164,0.00000								1732.00,5.20470,24.989656,0.000150,24.980251,1.2911,1.255,5.20470,0.00000
1733.00,5.19144,25.051133,0.000083,25.033995,1.0733,1.262,5.19144,0.00000								1733.00,5.20546,24.989655,0.000153,24.980286,1.2913,1.255,5.20546,0.00000
1734.00,5.19115,25.051050,0.000084,25.033927,1.0734,1.262,5.19115,0.00000								1734.00,5.20503,24.989641,0.000150,24.980236,1.2914,1.255,5.20503,0.00000
1735.00,5.19224,25.051104,0.000082,25.033958,1.0735,1.262,5.19224,0.00000								1735.00,5.20445,24.989611,0.000150,24.980250,1.2915,1.255,5.20445,0.00000
1736.00,5.19234,25.051088,0.000086,25.033960,1.0736,1.262,5.19234,0.00000								1736.00,5.20448,24.989588,0.000149,24.980231,1.2916,1.255,5.20448,0.00000
1737.00,5.19294,25.051030,0.000083,25.033901,1.0736,1.262,5.19294,0.00000								1737.00,5.20469,24.989664,0.000148,24.980226,1.2918,1.255,5.20469,0.00000
1738.00,5.19239,25.051056,0.000085,25.033949,1.0737,1.262,5.19239,0.00000								1738.00,5.20404,24.989701,0.000147,24.980256,1.2919,1.256,5.20404,0.00000
1739.00,5.19096,25.051177,0.000084,25.034009,1.0738,1.262,5.19096,0.00000								1739.00,5.20442,24.989741,0.000144,24.980305,1.2920,1.256,5.20442,0.00000
1740.00,5.19124,25.051195,0.000081,25.034025,1.0739,1.262,5.19124,0.00000								1740.00,5.20481,24.989735,0.000146,24.980232,1.2922,1.256,5.20481,0.00000
1741.00,5.19058,25.051261,0.000083,25.034068,1.0739,1.262,5.19058,0.00000								1741.00,5.20517,24.989763,0.000142,24.980251,1.2923,1.256,5.20517,0.00000
1742.00,5.19062,25.051317,0.000083,25.034093,1.0740,1.262,5.19062,0.00000								1742.00,5.20339,24.989733,0.000146,24.980270,1.2924,1.256,5.20339,0.00000
1743.00,5.19113,25.051288,0.000084,25.034030,1.0741,1.262,5.19113,0.00000								1743.00,5.20376,24.989625,0.000145,24.980144,1.2925,1.256,5.20376,0.00000
1744.00,5.19276,25.051280,0.000078,25.034040,1.0742,1.262,5.19276,0.00000								1744.00,5.20404,24.989674,0.000150,24.980190,1.2927,1.256,5.20404,0.00000
1745.00,5.19270,25.051287,0.000080,25.033980,1.0743,1.262,5.19270,0.00000								1745.00,5.20453,24.989711,0.000149,24.980267,1.2928,1.256,5.20453,0.00000
1746.00,5.19225,25.051207,0.000077,25.033913,1.0744,1.262,5.19225,0.00000								1746.00,5.20469,24.989660,0.000155,24.980220,1.2930,1.255,5.20469,0.00000
1747.00,5.19182,25.051248,0.000076,25.033943,1.0744,1.262,5.19182,0.00000								1747.00,5.20649,24.989633,0.000152,24.980226,1.2931,1.255,5.20649,0.00000
1748.00,5.19110,25.051310,0.000074,25.034001,1.0745,1.262,5.19110,0.00000								1748.00,5.20695,24.989710,0.000154,24.980296,1.2933,1.255,5.20695,0.00000
1749.00,5.19014,25.051319,0.000076,25.034006,1.0746,1.262,5.19014,0.00000								1749.00,5.20697,24.989656,0.000152,24.980215,1.2934,1.255,5.20697,0.00000
1750.00,5.18949,25.051235,0.000076,25.034013,1.0747,1.262,5.18949,0.00000								1750.00,5.20667,24.989600,0.000153,24.980157,1.2936,1.255,5.20667,0.00000
1751.00,5.19164,25.051178,0.000075,25.034027,1.0747,1.262,5.19164,0.00000								1751.00,5.20621,24.989675,0.000148,24.980203,1.2938,1.256,5.20621,0.00000
1752.00,5.19273,25.051097,0.000076,25.033994,1.0748,1.262,5.19273,0.00000								1752.00,5.20652,24.989583,0.000147,24.980096,1.2939,1.256,5.20652,0.00000
1753.00,5.19378,25.051067,0.000073,25.033983,1.0748,1.263,5.19378,0.00000								1753.00,5.20549,24.989568,0.000149,24.980079,1.2941,1.256,5.20549,0.00000
1754.00,5.19408,25.050980,0.000076,25.033951,1.0749,1.263,5.19408,0.00000								1754.00,5.20573,24.989620,0.000150,24.980136,1.2942,1.256,5.20573,0.00000
1755.00,5.19388,25.051004,0.000077,25.033894,1.0749,1.263,5.19388,0.00000								1755.00,5.20572,24.989706,0.000153,24.980177,1.2944,1.256,5.20572,0.00000
1756.00,5.19268,25.051020,0.000081,25.033904,1.0750,1.262,5.19268,0.00000								1756.00,5.20609,24.989695,0.000149,24.980194,1.2945,1.256,5.20609,0.00000
1757.00,5.19204,25.051097,0.000083,25.033916,1.0751,1.262,5.19204,0.00000								1757.00,5.20513,24.989819,0.000151,24.980319,1.2947,1.256,5.20513,0.00000
1758.00,5.19237,25.051053,0.000085,25.033880,1.0751,1.262,5.19237,0.00000								1758.00,5.20607,24.989844,0.000149,24.980305,1.2948,1.256,5.20607,0.00000
1759.00,5.19241,25.051101,0.000083,25.033850,1.0752,1.262,5.19241,0.00000								1759.00,5.20538,24.989790,0.000151,24.980287,1.2950,1.256,5.20538,0.00000
1760.00,5.19228,25.051118,0.000078,25.033902,1.0753,1.262,5.19228,0.00000								1760.00,5.20545,24.989772,0.000149,24.980314,1.2951,1.256,5.20545,0.00000
1761.00,5.19231,25.051194,0.000079,25.033939,1.0753,1.263,5.19231,0.00000								1761.00,5.20593,24.989849,0.000153,24.980385,1.2953,1.256,5.20593,0.00000
1762.00,5.19307,25.051150,0.000073,25.033924,1.0754,1.263,5.19307,0.00000								1762.00,5.20590,24.989815,0.000150,24.980377,1.2954,1.256,5.20590,0.00000
1763.00,5.19268,25.051167,0.000075,25.033916,1.0755,1.263,5.19268,0.00000								1763.00,5.20630,24.989765,0.000147,24.980334,1.2955,1.256,5.20630,0.00000
1764.00,5.19249,25.051191,0.000075,25.033965,1.0756,1.263,5.19249,0.00000								1764.00,5.20696,24.989696,0.000142,24.980270,1.2957,1.256,5.20696,0.00000
1765.00,5.19258,25.051195,0.000074,25.033939,1.0757,1.263,5.19258,0.00000								1765.00,5.20800,24.989676,0.000141,24.980269,1.2958,1.256,5.20800,0.00000
1766.00,5.19167,25.051205,0.000072,25.033902,1.0758,1.263,5.19167,0.00000								1766.00,5.20849,24.989558,0.000142,24.980158,1.2960,1.257,5.20849,0.00000
1767.00,5.19239,25.051234,0.000073,25.033923,1.0759,1.263,5.19239,0.00000								1767.00,5.20980,24.989565,0.000144,24.980075,1.2961,1.256,5.20980,0.00000
1768.00,5.19250,25.051304,0.000073,25.033975,1.0760,1.263,5.19250,0.00000								1768.00,5.20868,24.989558,0.000152,24.980138,1.2963,1.256,5.20868,0.00000
1769.00,5.19361,25.051308,0.000076,25.033983,1.0760,1.263,5.19361,0.00000								1769.00,5.20930,24.989627,0.000155,24.980186,1.2964,1.256,5.20930,0.00000
1770.00,5.19410,25.051329,0.000085,25.034029,1.0761,1.263,5.19410,0.00000								1770.00,5.20867,24.989588,0.000158,24.980103,1.2965,1.256,5.20867,0.00000
1771.00,5.19603,25.051350,0.000083,25.034046,1.0762,1.263,5.19603,0.00000								1771.00,5.20878,24.989543,0.000156,24.980036,1.2967,1.256,5.20878,0.00000
1772.00,5.19557,25.051388,0.000084,25.034071,1.0763,1.263,5.19557,0.00000								1772.00,5.20816,24.989493,0.000155,24.980001,1.2968,1.256,5.20816,0.00000
1773.00,5.19591,25.051339,0.000084,25.034025,1.0764,1.263,5.19591,0.00000								1773.00,5.20933,24.989462,0.000148,24.979946,1.2969,1.256,5.20933,0.00000
1774.00,5.19556,25.051350,0.000081,25.033982,1.0765,1.263,5.19556,0.00000								1774.00,5.20876,24.989506,0.000147,24.979984,1.2971,1.256,5.20876,0.00000
1775.00,5.19516,25.051385,0.000076,25.033949,1.0766,1.263,5.19516,0.00000								1775.00,5.20851,24.989528,0.000146,24.980031,1.2972,1.256,5.20851,0.00000
1776.00,5.19344,25.051375,0.000071,25.033895,1.0767,1.263,5.19344,0.00000								1776.00,5.20734,24.989666,0.000147,24.980163,1.2974,1.256,5.20734,0.00000
1777.00,5.19183,25.051380,0.000073,25.033877,1.0768,1.263,5.19183,0.00000								1777.00,5.20708,24.989659,0.000145,24.980187,1.2975,1.257,5.20708,0.00000
1778.00,5.19188,25.051349,0.000074,25.033860,1.0769,1.263,5.19188,0.00000								1778.00,5.20697,24.989761,0.000147,24.980270,1.2976,1.257,5.20697,0.00000
1779.00,5.19127,25.051315,0.000078,25.033857,1.0770,1.263,5.19127,0.00000								1779.00,5.20665,24.989725,0.000148,24.980243,1.2978,1.256,5.20665,0.00000
1780.00,5.19160,25.051274,0.000077,25.033858,1.0771,1.263,5.19160,0.00000								1780.00,5.20759,24.989713,0.000150,24.980266,1.2979,1.256,5.20759,0.00000
1781.00,5.19164,25.051222,0.000081,25.033872,1.0771,1.263,5.19164,0.00000								1781.00,5.20855,24.989635,0.000151,24.980263,1.2980,1.256,5.20855,0.00000
1782.00,5.19267,25.051160,0.000078,25.033877,1.0772,1.263,5.19267,0.00000								1782.00,5.20904,24.989736,0.000150,24.980337,1.2982,1.256,5.20904,0.00000
1783.00,5.19276,25.051233,0.000075,25.033922,1.0773,1.263,5.19276,0.00000								1783.00,5.20891,24.989625,0.000147,24.980243,1.2983,1.257,5.20891,0.00000
1784.00,5.19322,25.051246,0.000071,25.033906,1.0774,1.264,5.19322,0.00000								1784.00,5.20979,24.989569,0.000143,24.980186,1.2983,1.257,5.20979,0.00000
1785.00,5.19365,25.051234,0.000072,25.033895,1.0775,1.264,5.19365,0.00000								1785.00,5.20923,24.989664,0.000143,24.980178,1.2984,1.257,5.20923,0.00000
1786.00,5.19370,25.051314,0.000075,25.033946,1.0776,1.263,5.19370,0.00000								1786.00,5.20953,24.989731,0.000140,24.980153,1.2985,1.257,5.20953,0.00000
1787.00,5.19467,25.051346,0.000072,25.033919,1.0777,1.264,5.19467,0.00000								1787.00,5.20939,24.989710,0.000145,24.980104,1.2986,1.257,5.20939,0.00000
1788.00,5.19409,25.051280,0.000072,25.033806,1.0777,1.264,5.19409,0.00000								1788.00,5.20954,24.989796,0.000145,24.980114,1.2987,1.257,5.20954,0.00000
1789.00,5.19350,25.051281,0.000073,25.033813,1.0778,1.264,5.19350,0.00000								1789.00,5.20914,24.989831,0.000147,24.980142,1.2989,1.257,5.20914,0.00000
1790.00,5.19226,25.051383,0.000077,25.033893,1.0779,1.264,5.19226,0.00000								1790.00,5.20941,24.989771,0.000144,24.980077,1.2990,1.257,5.20941,0.00000
1791.00,5.19204,25.051301,0.000073,25.033791,1.0780,1.264,5.19204,0.00000								1791.00,5.20989,24.989762,0.000145,24.980062,1.2991,1.257,5.20989,0.00000
1792.00,5.19094,25.051284,0.000079,25.033775,1.0781,1.263,5.19094,0.00000								1792.00,5.20961,24.989751,0.000144,24.980057,1.2992,1.257,5.20961,0.00000
1793.00,5.19127,25.051344,0.000084,25.033864,1.0782,1.263,5.19127,0.00000								1793.00,5.21101,24.989769,0.000145,24.980087,1.2993,1.257,5.21101,0.00000
1794.00,5.19174,25.051328,0.000087,25.033830,1.0783,1.263,5.19174,0.00000								1794.00,5.21091,24.989823,0.000146,24.980085,1.2993,1.257,5.21091,0.00000
1795.00,5.19157,25.051237,0.000088,25.033732,1.0784,1.263,5.19157,0.00000								1795.00,5.21183,24.989869,0.000145,24.980149,1.2994,1.257,5.21183,0.00000
1796.00,5.19287,25.051285,0.000087,25.033821,1.0785,1.263,5.19287,0.00000								1796.00,5.21137,24.989811,0.000146,24.980124,1.2995,1.257,5.21137,0.00000
1797.00,5.19293,25.051270,0.000085,25.033810,1.0786,1.263,5.19293,0.00000								1797.00,5.21195,24.989896,0.000146,24.980197,1.2996,1.257,5.21195,0.00000
1798.00,5.19367,25.051229,0.000078,25.033782,1.0787,1.264,5.19367,0.00000								1798.00,5.21125,24.989899,0.000147,24.980103,1.2997,1.257,5.21125,0.00000
1799.00,5.19313,25.051259,0.000075,25.033838,1.0787,1.264,5.19313,0.00000								1799.00,5.21155,24.989875,0.000143,24.980094,1.2998,1.257,5.21155,0.00000
1800.00,5.19434,25.051313,0.000066,25.033887,1.0788,1.264,5.19434,0.00000								1800.00,5.21030,24.989882,0.000142,24.980044,1.2999,1.258,5.21030,0.00000
1801.00,5.19326,25.051295,0.000069,25.033882,1.0789,1.264,5.19326,0.00000								1801.00,5.21025,24.990032,0.000144,24.980112,1.3000,1.257,5.21025,0.00000
@15,2.0000,4.0, 1800.089								@15,2.0000,4.0, 1800.077
1802.00,5.19337,25.051315,0.000069,25.033942,1.0789,1.264,5.19337,0.00000								1802.00,5.20928,24.990112,0.000147,24.980146,1.3001,1.257,5.20928,0.00000
1803.00,5.19263,25.051279,0.000072,25.033954,1.0790,1.264,5.19263,0.00000								1803.00,5.20855,24.990186,0.000147,24.980280,1.3002,1.257,5.20855,0.00000
1804.00,5.19192,25.051251,0.000076,25.033936,1.0791,1.264,5.19192,0.00000								1804.00,5.20705,24.990162,0.000151,24.980245,1.3002,1.257,5.20705,0.00000
1805.00,5.18947,25.051231,0.000081,25.033945,1.0792,1.264,5.18947,0.00000								1805.00,5.20421,24.990103,0.000153,24.980216,1.3003,1.257,5.20421,0.00000
1806.00,5.18605,25.051233,0.000080,25.033964,1.0793,1.264,5.18605,0.00000								1806.00,5.19878,24.990057,0.000149,24.980214,1.3004,1.257,5.19878,0.00000
1807.00,5.18136,25.051221,0.000077,25.033906,1.0794,1.264,5.18136,0.00000								1807.00,5.19271,24.989922,0.000146,24.980135,1.3004,1.257,5.19271,0.00000
1808.00,5.17646,25.051252,0.000077,25.033937,1.0794,1.264,5.17646,0.00000								1808.00,5.18525,24.989833,0.000144,24.980063,1.3005,1.258,5.18525,0.00000
1809.00,5.17335,25.051280,0.000067,25.033980,1.0795,1.265,5.17335,0.00000								1809.00,5.17829,24.989831,0.000141,24.980068,1.3006,1.258,5.17829,0.00000
1810.00,5.17202,25.051249,0.000065,25.033950,1.0795,1.265,5.17202,0.00000								1810.00,5.17485,24.989849,0.000140,24.980092,1.3006,1.258,5.17485,0.00000
1811.00,5.17277,25.051313,0.000062,25.033967,1.0796,1.265,5.17277,0.00000								1811.00,5.17392,24.989706,0.000142,24.979959,1.3007,1.258,5.17392,0.00000
1812.00,5.17500,25.051309,0.000065,25.033999,1.0797,1.265,5.17500,0.00000								1812.00,5.17560,24.989730,0.000140,24.979979,1.3007,1.258,5.17560,0.00000
1813.00,5.17626,25.051310,0.000070,25.034020,1.0797,1.265,5.17626,0.00000								1813.00,5.17758,24.989719,0.000142,24.980000,1.3007,1.258,5.17758,0.00000
1814.00,5.17764,25.051286,0.000077,25.034018,1.0798,1.265,5.17764,0.00000								1814.00,5.18229,24.989779,0.000140,24.979997,1.3008,1.258,5.18229,0.00000
1815.00,5.17817,25.051286,0.000081,25.034039,1.0799,1.264,5.17817,0.00000								1815.00,5.18473,24.989842,0.000142,24.980036,1.3008,1.258,5.18473,0.00000
1816.00,5.17928,25.051253,0.000084,25.033971,1.0799,1.264,5.17928,0.00000								1816.00,5.18723,24.989927,0.000143,24.980076,1.3009,1.258,5.18723,0.00000
1817.00,5.17967,25.051325,0.000090,25.033992,1.0800,1.264,5.17967,0.00000								1817.00,5.18855,24.989952,0.000147,24.980059,1.3010,1.258,5.18855,0.00000
1818.00,5.18103,25.051344,0.000088,25.033937,1.0800,1.264,5.18103,0.00000								1818.00,5.19167,24.989954,0.000147,24.979990,1.3011,1.258,5.19167,0.00000
1819.00,5.18159,25.051358,0.000091,25.033925,1.0801,1.264,5.18159,0.00000								1819.00,5.19164,24.990015,0.000153,24.980047,1.3012,1.258,5.19164,0.00000
1820.00,5.18329,25.051321,0.000091,25.033909,1.0801,1.264,5.18329,0.00000								1820.00,5.19213,24.989993,0.000151,24.980012,1.3012,1.258,5.19213,0.00000
1821.00,5.18363,25.051342,0.000092,25.033933,1.0802,1.264,5.18363,0.00000								1821.00,5.19178,24.990035,0.000152,24.980038,1.3013,1.258,5.19178,0.00000
1822.00,5.18491,25.051383,0.000090,25.033985,1.0802,1.264,5.18491,0.00000								1822.00,5.19276,24.990058,0.000153,24.980054,1.3013,1.258,5.19276,0.00000
1823.00,5.18525,25.051412,0.000092,25.034035,1.0803,1.264,5.18525,0.00000								1823.00,5.19241,24.990002,0.000153,24.980015,1.3014,1.258,5.19241,0.00000
1824.00,5.18565,25.051476,0.000091,25.034065,1.0804,1.264,5.18565,0.00000								1824.00,5.19383,24.989962,0.000153,24.979959,1.3014,1.258,5.19383,0.00000
1825.00,5.18637,25.051492,0.000089,25.034030,1.0805,1.264,5.18637,0.00000								1825.00,5.19575,24.989930,0.000156,24.979936,1.3014,1.258,5.19575,0.00000
1826.00,5.18649,25.051506,0.000091,25.034048,1.0806,1.264,5.18649,0.00000								1826.00,5.19751,24.989900,0.000158,24.979936,1.3015,1.258,5.19751,0.00000
1827.00,5.18595,25.051421,0.000089,25.033939,1.0807,1.264,5.18595,0.00000								1827.00,5.19920,24.989867,0.000156,24.979931,1.3015,1.258,5.19920,0.00000
1828.00,5.18638,25.051405,0.000090,25.033899,1.0808,1.264,5.18638,0.00000								1828.00,5.20062,24.989962,0.000157,24.980033,1.3016,1.258,5.20062,0.00000
1829.00,5.18675,25.051351,0.000086,25.033833,1.0808,1.264,5.18675,0.00000								1829.00,5.20203,24.989908,0.000154,24.979990,1.3016,1.258,5.20203,0.00000
1830.00,5.18635,25.051436,0.000089,25.033905,1.0809,1.264,5.18635,0.00000								1830.00,5.20311,24.989972,0.000156,24.980034,1.3017,1.258,5.20311,0.00000
1831.00,5.18627,25.051392,0.000088,25.033810,1.0810,1.264,5.18627,0.00000								1831.00,5.20483,24.990064,0.000153,24.980096,1.3018,1.258,5.20483,0.00000
1832.00,5.18609,25.051485,0.000090,25.033882,1.0810,1.264,5.18609,0.00000								1832.00,5.20412,24.990078,0.000154,24.980098,1.3018,1.258,5.20412,0.00000
1833.00,5.18611,25.051523,0.000087,25.033898,1.0811,1.264,5.18611,0.00000								1833.00,5.20388,24.990082,0.000152,24.980110,1.3019,1.258,5.20388,0.00000
1834.00,5.18697,25.051498,0.000088,25.033865,1.0812,1.264,5.18697,0.00000								1834.00,5.20333,24.990059,0.000154,24.980169,1.3020,1.258,5.20333,0.00000
1835.00,5.18696,25.051455,0.000089,25.033839,1.0812,1.264,5.18696,0.00000								1835.00,5.20274,24.990014,0.000150,24.980191,1.3020,1.258,5.20274,0.00000
1836.00,5.18819,25.051464,0.000087,25.033925,1.0813,1.264,5.18819,0.00000								1836.00,5.20231,24.989886,0.000152,24.980066,1.3021,1.258,5.20231,0.00000
1837.00,5.18844,25.051419,0.000087,25.033895,1.0814,1.264,5.18844,0.00000								1837.00,5.20348,24.989912,0.000151,24.980063,1.3021,1.258,5.20348,0.00000
1838.00,5.18852,25.051420,0.000086,25.033923,1.0814,1.264,5.18852,0.00000								1838.00,5.20459,24.989970,0.000151,24.980067,1.3022,1.258,5.20459,0.00000
1839.00,5.18874,25.051477,0.000088,25.034036,1.0815,1.264,5.18874,0.00000								1839.00,5.20652,24.990027,0.000150,24.980011,1.3022,1.258,5.20652,0.00000
1840.00,5.18942,25.051513,0.000084,25.034017,1.0816,1.264,5.18942,0.00000								1840.00,5.20775,24.990043,0.000149,24.979966,1.3023,1.258,5.20775,0.00000
1841.00,5.19015,25.051546,0.000085,25.034024,1.0816,1.264,5.19015,0.00000								1841.00,5.20754,24.990177,0.000151,24.980081,1.3023,1.258,5.20754,0.00000
1842.00,5.19008,25.051533,0.000084,25.034041,1.0817,1.264,5.19008,0.00000								1842.00,5.20821,24.990178,0.000151,24.980074,1.3024,1.258,5.20821,0.00000
1843.00,5.19095,25.051519,0.000082,25.034002,1.0817,1.264,5.19095,0.00000								1843.00,5.20824,24.990186,0.000152,24.980108,1.3025,1.258,5.20824,0.00000
1844.00,5.19063,25.051539,0.000083,25.033958,1.0818,1.264,5.19063,0.00000								1844.00,5.20764,24.990255,0.000151,24.980195,1.3027,1.258,5.20764,0.00000
1845.00,5.19061,25.051499,0.000082,25.033961,1.0819,1.264,5.19061,0.00000								1845.00,5.20672,24.990265,0.000156,24.980196,1.3028,1.258,5.20672,0.00000
1846.00,5.18871,25.051469,0.000085,25.033972,1.0820,1.264,5.18871,0.00000								1846.00,5.20827,24.990193,0.000151,24.980137,1.3029,1.258,5.20827,0.00000
1847.00,5.18937,25.051512,0.000086,25.033971,1.0820,1.264,5.18937,0.00000								1847.00,5.20853,24.990186,0.000154,24.980181,1.3030,1.258,5.20853,0.00000
1848.00,5.18927,25.051545,0.000089,25.034015,1.0821,1.264,5.18927,0.00000								1848.00,5.20951,24.990106,0.000151,24.980110,1.3031,1.258,5.20951,0.00000
1849.00,5.18964,25.051566,0.000086,25.034002,1.0821,1.264,5.18964,0.00000								1849.00,5.20986,24.990005,0.000151,24.980044,1.3032,1.258,5.20986,0.00000
1850.00,5.18995,25.051612,0.000090,25.033981,1.0822,1.264,5.18995,0.00000								1850.00,5.21128,24.989915,0.000150,24.979983,1.3033,1.258,5.21128,0.00000
1851.00,5.18998,25.051632,0.000084,25.033905,1.0823,1.264,5.18998,0.00000								1851.00,5.21102,24.989906,0.000156,24.979983,1.3034,1.258,5.21102,0.00000
1852.00,5.19041,25.051690,0.000081,25.033932,1.0824,1.264,5.19041,0.00000								1852.00,5.21102,24.989912,0.000153,24.979953,1.3035,1.258,5.21102,0.00000
1853.00,5.18984,25.051710,0.000085,25.033888,1.0824,1.264,5.18984,0.00000								1853.00,5.21111,24.989857,0.000156,24.979927,1.3036,1.258,5.21111,0.00000
1854.00,5.18973,25.051762,0.000088,25.033945,1.0825,1.264,5.18973,0.00000								1854.00,5.21121,24.989944,0.000158,24.979987,1.3037,1.258,5.21121,0.00000
1855.00,5.18976,25.051774,0.000088,25.033948,1.0825,1.264,5.18976,0.00000								1855.00,5.21039,24.990104,0.000157,24.980072,1.3038,1.258,5.21039,0.00000
1856.00,5.19076,25.051854,0.000090,25.034008,1.0826,1.264,5.19076,0.00000								1856.00,5.20976,24.990103,0.000155,24.980064,1.3039,1.258,5.20976,0.00000
1857.00,5.19110,25.051783,0.000090,25.033928,1.0826,1.264,5.19110,0.00000								1857.00,5.20997,24.990112,0.000153,24.980088,1.3040,1.258,5.20997,0.00000
1858.00,5.19206,25.051806,0.000087,25.033939,1.0826,1.264,5.19206,0.00000								1858.00,5.20878,24.990187,0.000154,24.980144,1.3041,1.258,5.20878,0.00000
1859.00,5.19225,25.051771,0.000087,25.033848,1.0827,1.264,5.19225,0.00000								1859.00,5.20889,24.990208,0.000152,24.980173,1.3043,1.258,5.20889,0.00000
1860.00,5.19256,25.051771,0.000087,25.033879,1.0827,1.264,5.19256,0.00000								1860.00,5.20938,24.990144,0.000152,24.980127,1.3044,1.258,5.20938,0.00000
1861.00,5.19354,25.051670,0.000086,25.033805,1.0828,1.264,5.19354,0.00000								1861.00,5.21045,24.990211,0.000150,24.980158,1.3045,1.259,5.21045,0.00000
1862.00,5.19285,25.051696,0.000089,25.033811,1.0829,1.264,5.19285,0.00000								1862.00,5.21067,24.990237,0.000155,24.980162,1.3046,1.258,5.21067,0.00000
1863.00,5.19231,25.051724,0.000088,25.033819,1.0830,1.264,5.19231,0.00000								1863.00,5.21148,24.990278,0.000152,24.980168,1.3048,1.258,5.21148,0.00000
1864.00,5.19157,25.051752,0.000087,25.033871,1.0830,1.264,5.19157,0.00000								1864.00,5.21125,24.990204,0.000154,24.980087,1.3049,1.258,5.21125,0.00000
1865.00,5.19146,25.051797,0.000081,25.033804,1.0831,1.264,5.19146,0.00000								1865.00,5.21105,24.990190,0.000153,24.980096,1.3050,1.258,5.21105,0.00000
1866.00,5.19030,25.051832,0.000080,25.033843,1.0832,1.264,5.19030,0.00000								1866.00,5.21123,24.990190,0.000155,24.980103,1.3051,1.258,5.21123,0.00000
1867.00,5.18987,25.051838,0.000081,25.033868,1.0833,1.264,5.18987,0.00000								1867.00,5.21085,24.990201,0.000152,24.980074,1.3052,1.259,5.21085,0.00000
1868.00,5.19042,25.051815,0.000080,25.033860,1.0834,1.264,5.19042,0.00000								1868.00,5.21124,24.990275,0.000154,24.980073,1.3053,1.258,5.21124,0.00000
1869.00,5.19096,25.051779,0.000081,25.033884,1.0835,1.265,5.19096,0.00000								1869.00,5.21170,24.990316,0.000153,24.980101,1.3055,1.258,5.21170,0.00000
1870.00,5.19096,25.051749,0.000082,25.033953,1.0835,1.264,5.19096,0.00000								1870.00,5.21270,24.990332,0.000155,24.980112,1.3056,1.258,5.21270,0.00000
1871.00,5.19123,25.051850,0.000083,25.034043,1.0836,1.264,5.19123,0.00000								1871.00,5.21228,24.990302,0.000152,24.980093,1.3057,1.258,5.21228,0.00000
1872.00,5.19171,25.051876,0.000076,25.034092,1.0837,1.265,5.19171,0.00000								1872.00,5.21362,24.990297,0.000152,24.980113,1.3058,1.258,5.21362,0.00000
1873.00,5.19158,25.051826,0.000076,25.034067,1.0838,1.265,5.19158,0.00000								1873.00,5.21362,24.990342,0.000152,24.980170,1.3059,1.259,5.21362,0.00000
1874.00,5.19283,25.051887,0.000076,25.034063,1.0838,1.265,5.19283,0.00000								1874.00,5.21401,24.990349,0.000149,24.980144,1.3060,1.259,5.21401,0.00000
1875.00,5.19207,25.051878,0.000078,25.034053,1.0839,1.265,5.19207,0.00000								1875.00,5.21292,24.990377,0.000151,24.980140,1.3061,1.259,5.21292,0.00000
1876.00,5.19223,25.051844,0.000074,25.034002,1.0840,1.265,5.19223,0.00000								1876.00,5.21303,24.990458,0.000151,24.980200,1.3062,1.259,5.21303,0.00000
1877.00,5.19139,25.051801,0.000077,25.033905,1.0841,1.265,5.19139,0.00000								1877.00,5.21158,24.990485,0.000152,24.980194,1.3063,1.259,5.21158,0.00000
1878.00,5.19140,25.051830,0.000078,25.033886,1.0842,1.265,5.19140,0.00000								1878.00,5.21146,24.990370,0.000148,24.980118,1.3064,1.259,5.21146,0.00000
1879.00,5.19125,25.051784,0.000078,25.033851,1.0843,1.265,5.19125,0.00000								1879.00,5.21043,24.990313,0.000150,24.980093,1.3065,1.259,5.21043,0.00000
1880.00,5.19128,25.051815,0.000076,25.033830,1.0843,1.265,5.19128,0.00000								1880.00,5.21081,24.990325,0.000148,24.980131,1.3065,1.259,5.21081,0.00000
1881.00,5.19174,25.051788,0.000076,25.033805,1.0844,1.265,5.19174,0.00000								1881.00,5.21117,24.990282,0.000149,24.980077,1.3067,1.259,5.21117,0.00000
1882.00,5.19243,25.051825,0.000080,25.033920,1.0845,1.265,5.19243,0.00000								1882.00,5.21062,24.990315,0.000149,24.980121,1.3068,1.259,5.21062,0.00000
1883.00,5.19199,25.051862,0.000078,25.033987,1.0845,1.265,5.19199,0.00000								1883.00,5.21036,24.990354,0.000153,24.980162,1.3069,1.259,5.21036,0.00000
1884.00,5.18983,25.051849,0.000077,25.034025,1.0846,1.265,5.18983,0.00000								1884.00,5.21102,24.990450,0.000152,24.980223,1.3070,1.259,5.21102,0.00000
1885.00,5.18989,25.051782,0.000078,25.034021,1.0846,1.265,5.18989,0.00000								1885.00,5.21117,24.990382,0.000151,24.980155,1.3071,1.259,5.21117,0.00000
1886.00,5.18913,25.051713,0.000087,25.034008,1.0847,1.265,5.18913,0.00000								1886.00,5.21030,24.990438,0.000154,24.980194,1.3072,1.259,5.21030,0.00000
1887.00,5.18920,25.051709,0.000085,25.033969,1.0848,1.265,5.18920,0.00000								1887.00,5.21092,24.990440,0.000155,24.980177,1.3073,1.259,5.21092,0.00000
1888.00,5.18956,25.051738,0.000089,25.034007,1.0849,1.265,5.18956,0.00000								1888.00,5.21035,24.990488,0.000154,24.980177,1.3074,1.259,5.21035,0.00000
1889.00,5.19086,25.051777,0.000091,25.033998,1.0849,1.265,5.19086,0.00000								1889.00,5.21086,24.990508,0.000154,24.980197,1.3075,1.259,5.21086,0.00000
1890.00,5.19133,25.051871,0.000092,25.034032,1.0850,1.265,5.19133,0.00000								1890.00,5.21159,24.990532,0.000150,24.980163,1.3076,1.259,5.21159,0.00000
1891.00,5.19210,25.051902,0.000091,25.034001,1.0851,1.265,5.19210,0.00000								1891.00,5.21329,24.990622,0.000144,24.980233,1.3077,1.259,5.21329,0.00000
1892.00,5.19309,25.051890,0.000090,25.033997,1.0852,1.265,5.19309,0.00000								1892.00,5.21420,24.990548,0.000143,24.980171,1.3078,1.259,5.21420,0.00000
1893.00,5.19282,25.051851,0.000091,25.033970,1.0852,1.265,5.19282,0.00000								1893.00,5.21580,24.990458,0.000145,24.980127,1.3079,1.259,5.21580,0.00000
1894.00,5.19294,25.051875,0.000091,25.033997,1.0853,1.265,5.19294,0.00000								1894.00,5.21579,24.990426,0.000144,24.980100,1.3080,1.259,5.21579,0.00000
1895.00,5.19271,25.051849,0.000094,25.033977,1.0853,1.264,5.19271,0.00000								1895.00,5.21540,24.990531,0.000143,24.980215,1.3081,1.259,5.21540,0.00000
1896.00,5.19138,25.051914,0.000089,25.034045,1.0854,1.265,5.19138,0.00000								1896.00,5.21480,24.990372,0.000146,24.980107,1.3082,1.259,5.21480,0.00000
1897.00,5.19021,25.051958,0.000088,25.034063,1.0854,1.265,5.19021,0.00000								1897.00,5.21450,24.990370,0.000145,24.980118,1.3083,1.259,5.21450,0.00000
1898.00,5.18988,25.051972,0.000086,25.034028,1.0854,1.265,5.18988,0.00000								1898.00,5.21403,24.990400,0.000143,24.980123,1.3084,1.260,5.21403,0.00000
1899.00,5.19016,25.051958,0.000085,25.034004,1.0854,1.265,5.19016,0.00000								1899.00,5.21330,24.990378,0.000144,24.980124,1.3085,1.260,5.21330,0.00000
1900.00,5.19006,25.052009,0.000085,25.034064,1.0854,1.265,5.19006,0.00000								1900.00,5.21345,24.990303,0.000149,24.980037,1.3086,1.259,5.21345,0.00000
1901.00,5.19169,25.051931,0.000084,25.033992,1.0855,1.265,5.19169,0.00000								1901.00,5.21188,24.990345,0.000152,24.980066,1.3087,1.259,5.21188,0.00000
1902.00,5.19184,25.051892,0.000085,25.033976,1.0855,1.265,5.19184,0.00000								1902.00,5.21196,24.990354,0.000152,24.980069,1.3087,1.259,5.21196,0.00000
1903.00,5.19273,25.051912,0.000086,25.034017,1.0856,1.265,5.19273,0.00000								1903.00,5.21107,24.990387,0.000152,24.980106,1.3088,1.259,5.21107,0.00000
1904.00,5.19147,25.051889,0.000086,25.033972,1.0857,1.265,5.19147,0.00000								1904.00,5.21121,24.990374,0.000149,24.980049,1.3090,1.259,5.21121,0.00000
1905.00,5.19045,25.051949,0.000083,25.033992,1.0857,1.265,5.19045,0.00000								1905.00,5.21040,24.990476,0.000150,24.980098,1.3090,1.259,5.21040,0.00000
1906.00,5.18940,25.052061,0.000087,25.034051,1.0858,1.265,5.18940,0.00000								1906.00,5.21131,24.990498,0.000147,24.980094,1.3091,1.259,5.21131,0.00000
1907.00,5.18927,25.052055,0.000087,25.033995,1.0858,1.265,5.18927,0.00000								1907.00,5.21121,24.990458,0.000150,24.980064,1.3093,1.259,5.21121,0.00000
1908.00,5.18950,25.052055,0.000085,25.033983,1.0859,1.265,5.18950,0.00000								1908.00,5.21213,24.990373,0.000151,24.979962,1.3094,1.259,5.21213,0.00000
1909.00,5.19022,25.052124,0.000087,25.034055,1.0859,1.265,5.19022,0.00000								1909.00,5.21265,24.990460,0.000157,24.980034,1.3095,1.259,5.21265,0.00000
1910.00,5.19182,25.052021,0.000087,25.033966,1.0860,1.265,5.19182,0.00000								1910.00,5.21369,24.990446,0.000156,24.980046,1.3096,1.259,5.21369,0.00000
1911.00,5.19189,25.052010,0.000088,25.033922,1.0860,1.265,5.19189,0.00000								1911.00,5.21395,24.990389,0.000155,24.979998,1.3097,1.259,5.21395,0.00000
1912.00,5.19228,25.052089,0.000086,25.033954,1.0861,1.265,5.19228,0.00000								1912.00,5.21460,24.990454,0.000152,24.979994,1.3098,1.259,5.21460,0.00000
1913.00,5.19138,25.052102,0.000086,25.033888,1.0861,1.265,5.19138,0.00000								1913.00,5.21489,24.990606,0.000153,24.980087,1.3099,1.259,5.21489,0.00000
1914.00,5.19166,25.052091,0.000083,25.033804,1.0862,1.265,5.19166,0.00000								1914.00,5.21432,24.990608,0.000153,24.980122,1.3100,1.259,5.21432,0.00000
1915.00,5.19085,25.052086,0.000084,25.033802,1.0862,1.265,5.19085,0.00000								1915.00,5.21424,24.990592,0.000151,24.980110,1.3101,1.259,5.21424,0.00000
1916.00,5.19052,25.052110,0.000082,25.033864,1.0863,1.265,5.19052,0.00000								1916.00,5.21422,24.990671,0.000152,24.980163,1.3102,1.259,5.21422,0.00000
1917.00,5.19097,25.052121,0.000082,25.033908,1.0863,1.265,5.19097,0.00000								1917.00,5.21422,24.990731,0.000153,24.980216,1.3103,1.259,5.21422,0.00000
1918.00,5.19128,25.052112,0.000086,25.033934,1.0863,1.265,5.19128,0.00000								1918.00,5.21392,24.990773,0.000154,24.980272,1.3104,1.259,5.21392,0.00000
1919.00,5.19153,25.052118,0.000087,25.033980,1.0864,1.265,5.19153,0.00000								1919.00,5.21465,24.990775,0.000149,24.980232,1.3105,1.260,5.21465,0.00000
1920.00,5.19161,25.052154,0.000087,25.033970,1.0864,1.265,5.19161,0.00000								1920.00,5.21410,24.990794,0.000149,24.980238,1.3106,1.260,5.21410,0.00000
1921.00,5.19259,25.052144,0.000090,25.033947,1.0864,1.265,5.19259,0.00000								1921.00,5.21480,24.990739,0.000146,24.980221,1.3107,1.260,5.21480,0.00000
@16,2.0000,4.0, 1920.106								@16,2.0000,4.0, 1920.088
1922.00,5.19271,25.052054,0.000094,25.033902,1.0864,1.265,5.19271,0.00000								1922.00,5.21424,24.990712,0.000149,24.980218,1.3108,1.260,5.21424,0.00000
1923.00,5.19275,25.052070,0.000088,25.033922,1.0864,1.265,5.19275,0.00000								1923.00,5.21489,24.990630,0.000142,24.980131,1.3109,1.260,5.21489,0.00000
1924.00,5.19100,25.052082,0.000089,25.033911,1.0864,1.265,5.19100,0.00000								1924.00,5.21319,24.990612,0.000143,24.980163,1.3110,1.260,5.21319,0.00000
1925.00,5.18819,25.052058,0.000088,25.033923,1.0864,1.265,5.18819,0.00000								1925.00,5.21093,24.990534,0.000144,24.980157,1.3110,1.260,5.21093,0.00000
1926.00,5.18435,25.051985,0.000085,25.033870,1.0864,1.265,5.18435,0.00000								1926.00,5.20547,24.990479,0.000149,24.980129,1.3111,1.260,5.20547,0.00000
1927.00,5.17853,25.052031,0.000076,25.033886,1.0865,1.265,5.17853,0.00000								1927.00,5.19946,24.990415,0.000145,24.980084,1.3112,1.260,5.19946,0.00000
1928.00,5.17465,25.052003,0.000074,25.033864,1.0865,1.266,5.17465,0.00000								1928.00,5.19157,24.990408,0.000149,24.980087,1.3113,1.260,5.19157,0.00000
1929.00,5.17211,25.051969,0.000070,25.033887,1.0865,1.266,5.17211,0.00000								1929.00,5.18402,24.990380,0.000150,24.980023,1.3113,1.260,5.18402,0.00000
1930.00,5.17247,25.052044,0.000069,25.033968,1.0865,1.266,5.17247,0.00000								1930.00,5.17796,24.990375,0.000143,24.980009,1.3115,1.260,5.17796,0.00000
1931.00,5.17325,25.052049,0.000069,25.033991,1.0864,1.266,5.17325,0.00000								1931.00,5.17439,24.990460,0.000140,24.980037,1.3116,1.260,5.17439,0.00000
[truncated: 595 more rows]

## Sheet: Fig. 1E
Ctrl								Exp
$ITC								$ITC
$ 20								$ 20
$NOT								$NOT
$ 25								$ 25
$ 120								$ 120
$ 750								$ 750
$ 5								$ 5
$ 2								$ 2
$ADCGainCode: 0								$ADCGainCode: 0
$False,True,True								$False,True,True
$ 0.5 , 1 , 120 , 5								$ 0.5 , 1 , 120 , 5
$ 2 , 4 , 120 , 5								$ 2 , 4 , 120 , 5
$ 2 , 4 , 120 , 5								$ 2 , 4 , 120 , 5
$ 2 , 4 , 120 , 5								$ 2 , 4 , 120 , 5
$ 2 , 4 , 120 , 5								$ 2 , 4 , 120 , 5
$ 2 , 4 , 120 , 5								$ 2 , 4 , 120 , 5
$ 2 , 4 , 120 , 5								$ 2 , 4 , 120 , 5
$ 2 , 4 , 120 , 5								$ 2 , 4 , 120 , 5
$ 2 , 4 , 120 , 5								$ 2 , 4 , 120 , 5
$ 2 , 4 , 120 , 5								$ 2 , 4 , 120 , 5
$ 2 , 4 , 120 , 5								$ 2 , 4 , 120 , 5
$ 2 , 4 , 120 , 5								$ 2 , 4 , 120 , 5
$ 2 , 4 , 120 , 5								$ 2 , 4 , 120 , 5
$ 2 , 4 , 120 , 5								$ 2 , 4 , 120 , 5
$ 2 , 4 , 120 , 5								$ 2 , 4 , 120 , 5
$ 2 , 4 , 120 , 5								$ 2 , 4 , 120 , 5
$ 2 , 4 , 120 , 5								$ 2 , 4 , 120 , 5
$ 2 , 4 , 120 , 5								$ 2 , 4 , 120 , 5
$ 2 , 4 , 120 , 5								$ 2 , 4 , 120 , 5
$ 2 , 4 , 120 , 5								$ 2 , 4 , 120 , 5
# 0								# 0
# 0								# 0.0495
# 0.0048								# 0.0048
# 0.2052								# 0.2052
# 25								# 25
# 3.7623								# 3.7623
# 6.46								# 6.46
?								?
% ITC200_09.08.134								% ITC200_09.08.134
0.002052								0.002052
0.037623								0.037623
%-0.52795 , 29.65082								%-0.52795 , 29.65082
% 0.22989 , 29.4726								% 0.22989 , 29.4726
0.00833333								0.00833333
% 169100 , 169000								% 169100 , 169000
% 0.25 , 81								% 0.25 , 81
% 0.00385 ,-0.03386								% 0.00385 ,-0.03386
%-19.7 , 8								%-19.7 , 8
% 0 , 0								% 0 , 0
0								0
% 128000 128760								% 128000 128760
0.431								0.431
% 500 , 750 , 1000 , 750								% 500 , 750 , 1000 , 750
% 0.05313 ,-0.00221 , 0.00001022 , 0.000000423827 ,-0.00000000413786								% 0.05313 ,-0.00221 , 0.00001022 , 0.000000423827 ,-0.00000000413786
% ITC200 Ver: 1.26.4								% ITC200 Ver: 1.26.4
@0								@0
5.00,4.86762,25.029366,0.000138,25.086001,-0.5975,0.941,4.86762,0.00000								5.00,4.33571,25.029515,0.000110,25.095187,-1.5346,0.835,4.33571,0.00000
6.00,4.86772,25.029347,0.000137,25.085945,-0.5970,0.941,4.86772,0.00000								6.00,4.33589,25.029494,0.000107,25.095137,-1.5335,0.836,4.33589,0.00000
7.00,4.86848,25.029328,0.000136,25.085910,-0.5964,0.941,4.86848,0.00000								7.00,4.33745,25.029654,0.000100,25.095192,-1.5324,0.836,4.33745,0.00000
8.00,4.86879,25.029295,0.000135,25.085922,-0.5959,0.942,4.86879,0.00000								8.00,4.33900,25.029716,0.000100,25.095265,-1.5314,0.836,4.33900,0.00000
9.00,4.86934,25.029273,0.000129,25.085840,-0.5953,0.942,4.86934,0.00000								9.00,4.33975,25.029758,0.000101,25.095337,-1.5303,0.836,4.33975,0.00000
10.00,4.86904,25.029338,0.000129,25.085864,-0.5948,0.942,4.86904,0.00000								10.00,4.34031,25.029795,0.000102,25.095368,-1.5293,0.836,4.34031,0.00000
11.00,4.87000,25.029423,0.000123,25.085965,-0.5943,0.942,4.87000,0.00000								11.00,4.34032,25.029828,0.000105,25.095401,-1.5282,0.836,4.34032,0.00000
12.00,4.86941,25.029552,0.000127,25.086046,-0.5937,0.942,4.86941,0.00000								12.00,4.34018,25.029839,0.000111,25.095429,-1.5272,0.836,4.34018,0.00000
13.00,4.86949,25.029582,0.000127,25.085992,-0.5932,0.943,4.86949,0.00000								13.00,4.34003,25.029888,0.000109,25.095412,-1.5262,0.836,4.34003,0.00000
14.00,4.86898,25.029598,0.000134,25.086030,-0.5926,0.942,4.86898,0.00000								14.00,4.34057,25.029993,0.000105,25.095413,-1.5251,0.836,4.34057,0.00000
15.00,4.86897,25.029553,0.000135,25.086006,-0.5920,0.942,4.86897,0.00000								15.00,4.34131,25.029957,0.000102,25.095340,-1.5241,0.837,4.34131,0.00000
16.00,4.86867,25.029438,0.000140,25.085887,-0.5915,0.942,4.86867,0.00000								16.00,4.34167,25.030079,0.000101,25.095374,-1.5230,0.837,4.34167,0.00000
17.00,4.86835,25.029360,0.000137,25.085834,-0.5909,0.942,4.86835,0.00000								17.00,4.34111,25.030145,0.000096,25.095382,-1.5219,0.837,4.34111,0.00000
18.00,4.86807,25.029396,0.000140,25.085883,-0.5904,0.942,4.86807,0.00000								18.00,4.34150,25.030102,0.000097,25.095304,-1.5209,0.837,4.34150,0.00000
19.00,4.86736,25.029436,0.000135,25.085884,-0.5898,0.943,4.86736,0.00000								19.00,4.34129,25.030133,0.000097,25.095296,-1.5198,0.838,4.34129,0.00000
20.00,4.86829,25.029486,0.000132,25.085885,-0.5893,0.943,4.86829,0.00000								20.00,4.34066,25.030235,0.000098,25.095310,-1.5187,0.838,4.34066,0.00000
21.00,4.86777,25.029587,0.000130,25.085897,-0.5887,0.943,4.86777,0.00000								21.00,4.34067,25.030286,0.000096,25.095328,-1.5175,0.838,4.34067,0.00000
22.00,4.86929,25.029658,0.000128,25.085857,-0.5882,0.943,4.86929,0.00000								22.00,4.34147,25.030295,0.000098,25.095309,-1.5164,0.838,4.34147,0.00000
23.00,4.86922,25.029667,0.000128,25.085804,-0.5876,0.943,4.86922,0.00000								23.00,4.34166,25.030434,0.000097,25.095383,-1.5153,0.838,4.34166,0.00000
24.00,4.87036,25.029642,0.000127,25.085805,-0.5871,0.943,4.87036,0.00000								24.00,4.34226,25.030411,0.000098,25.095341,-1.5142,0.838,4.34226,0.00000
25.00,4.86867,25.029634,0.000134,25.085830,-0.5866,0.943,4.86867,0.00000								25.00,4.34236,25.030433,0.000098,25.095330,-1.5130,0.838,4.34236,0.00000
26.00,4.86829,25.029636,0.000133,25.085887,-0.5860,0.943,4.86829,0.00000								26.00,4.34219,25.030418,0.000096,25.095328,-1.5119,0.838,4.34219,0.00000
27.00,4.86679,25.029560,0.000136,25.085862,-0.5855,0.943,4.86679,0.00000								27.00,4.34163,25.030433,0.000096,25.095317,-1.5107,0.839,4.34163,0.00000
28.00,4.86661,25.029551,0.000135,25.085873,-0.5849,0.943,4.86661,0.00000								28.00,4.34117,25.030436,0.000095,25.095302,-1.5095,0.839,4.34117,0.00000
29.00,4.86582,25.029541,0.000139,25.085830,-0.5844,0.943,4.86582,0.00000								29.00,4.34032,25.030492,0.000096,25.095346,-1.5083,0.839,4.34032,0.00000
30.00,4.86632,25.029564,0.000135,25.085806,-0.5839,0.943,4.86632,0.00000								30.00,4.34026,25.030511,0.000099,25.095416,-1.5071,0.839,4.34026,0.00000
31.00,4.86633,25.029552,0.000134,25.085818,-0.5834,0.944,4.86633,0.00000								31.00,4.34057,25.030556,0.000101,25.095405,-1.5060,0.839,4.34057,0.00000
32.00,4.86629,25.029657,0.000133,25.085926,-0.5829,0.944,4.86629,0.00000								32.00,4.34019,25.030521,0.000103,25.095362,-1.5048,0.839,4.34019,0.00000
33.00,4.86626,25.029656,0.000131,25.085938,-0.5823,0.944,4.86626,0.00000								33.00,4.33992,25.030394,0.000104,25.095283,-1.5037,0.839,4.33992,0.00000
34.00,4.86628,25.029709,0.000130,25.086013,-0.5818,0.944,4.86628,0.00000								34.00,4.34050,25.030421,0.000103,25.095281,-1.5025,0.839,4.34050,0.00000
35.00,4.86694,25.029724,0.000133,25.086019,-0.5813,0.944,4.86694,0.00000								35.00,4.34071,25.030459,0.000104,25.095247,-1.5014,0.839,4.34071,0.00000
36.00,4.86643,25.029780,0.000136,25.085997,-0.5808,0.944,4.86643,0.00000								36.00,4.34038,25.030434,0.000105,25.095202,-1.5003,0.839,4.34038,0.00000
37.00,4.86638,25.029750,0.000132,25.085965,-0.5803,0.944,4.86638,0.00000								37.00,4.34037,25.030435,0.000103,25.095150,-1.4991,0.840,4.34037,0.00000
38.00,4.86591,25.029816,0.000135,25.086017,-0.5798,0.944,4.86591,0.00000								38.00,4.33992,25.030532,0.000105,25.095210,-1.4979,0.840,4.33992,0.00000
39.00,4.86536,25.029839,0.000138,25.085988,-0.5793,0.944,4.86536,0.00000								39.00,4.33938,25.030494,0.000106,25.095157,-1.4968,0.840,4.33938,0.00000
40.00,4.86430,25.029868,0.000137,25.085987,-0.5788,0.944,4.86430,0.00000								40.00,4.33943,25.030495,0.000104,25.095139,-1.4956,0.840,4.33943,0.00000
41.00,4.86511,25.029863,0.000135,25.085966,-0.5783,0.944,4.86511,0.00000								41.00,4.33947,25.030560,0.000105,25.095133,-1.4944,0.840,4.33947,0.00000
42.00,4.86347,25.029849,0.000142,25.085895,-0.5778,0.944,4.86347,0.00000								42.00,4.34040,25.030685,0.000104,25.095237,-1.4932,0.840,4.34040,0.00000
43.00,4.86353,25.029896,0.000140,25.085883,-0.5773,0.944,4.86353,0.00000								43.00,4.34181,25.030700,0.000102,25.095163,-1.4921,0.840,4.34181,0.00000
44.00,4.86347,25.029933,0.000139,25.085888,-0.5767,0.944,4.86347,0.00000								44.00,4.34241,25.030759,0.000103,25.095180,-1.4909,0.841,4.34241,0.00000
45.00,4.86390,25.029905,0.000137,25.085837,-0.5762,0.944,4.86390,0.00000								45.00,4.34297,25.030787,0.000101,25.095170,-1.4897,0.841,4.34297,0.00000
46.00,4.86398,25.029932,0.000139,25.085863,-0.5757,0.944,4.86398,0.00000								46.00,4.34366,25.030853,0.000100,25.095252,-1.4885,0.841,4.34366,0.00000
47.00,4.86475,25.030034,0.000134,25.085933,-0.5752,0.945,4.86475,0.00000								47.00,4.34372,25.030850,0.000101,25.095239,-1.4874,0.841,4.34372,0.00000
48.00,4.86443,25.030075,0.000133,25.085916,-0.5747,0.945,4.86443,0.00000								48.00,4.34342,25.030871,0.000103,25.095302,-1.4862,0.841,4.34342,0.00000
49.00,4.86369,25.030112,0.000135,25.085873,-0.5742,0.945,4.86369,0.00000								49.00,4.34286,25.030930,0.000101,25.095360,-1.4851,0.841,4.34286,0.00000
50.00,4.86235,25.030165,0.000134,25.085857,-0.5737,0.945,4.86235,0.00000								50.00,4.34267,25.031005,0.000103,25.095406,-1.4839,0.841,4.34267,0.00000
51.00,4.86062,25.030186,0.000135,25.085766,-0.5732,0.945,4.86062,0.00000								51.00,4.34204,25.030948,0.000103,25.095344,-1.4828,0.841,4.34204,0.00000
52.00,4.86183,25.030168,0.000136,25.085759,-0.5727,0.945,4.86183,0.00000								52.00,4.34216,25.030892,0.000102,25.095351,-1.4817,0.841,4.34216,0.00000
53.00,4.86207,25.030075,0.000140,25.085751,-0.5722,0.945,4.86207,0.00000								53.00,4.34214,25.030881,0.000102,25.095303,-1.4806,0.842,4.34214,0.00000
54.00,4.86314,25.030026,0.000138,25.085763,-0.5717,0.945,4.86314,0.00000								54.00,4.34281,25.030860,0.000102,25.095254,-1.4795,0.842,4.34281,0.00000
55.00,4.86375,25.030089,0.000140,25.085861,-0.5712,0.945,4.86375,0.00000								55.00,4.34389,25.030797,0.000098,25.095234,-1.4783,0.842,4.34389,0.00000
56.00,4.86460,25.030067,0.000138,25.085919,-0.5708,0.945,4.86460,0.00000								56.00,4.34460,25.030880,0.000097,25.095291,-1.4772,0.842,4.34460,0.00000
57.00,4.86322,25.030064,0.000135,25.085837,-0.5703,0.945,4.86322,0.00000								57.00,4.34441,25.030935,0.000098,25.095273,-1.4760,0.842,4.34441,0.00000
58.00,4.86197,25.030121,0.000125,25.085822,-0.5698,0.946,4.86197,0.00000								58.00,4.34500,25.030985,0.000096,25.095329,-1.4748,0.843,4.34500,0.00000
59.00,4.86133,25.030128,0.000127,25.085792,-0.5693,0.946,4.86133,0.00000								59.00,4.34487,25.030951,0.000094,25.095307,-1.4736,0.843,4.34487,0.00000
60.00,4.86169,25.030085,0.000127,25.085744,-0.5689,0.946,4.86169,0.00000								60.00,4.34438,25.030966,0.000096,25.095285,-1.4724,0.843,4.34438,0.00000
61.00,4.86158,25.030163,0.000128,25.085764,-0.5684,0.946,4.86158,0.00000								61.00,4.34410,25.030901,0.000100,25.095197,-1.4713,0.843,4.34410,0.00000
62.00,4.86075,25.030194,0.000133,25.085805,-0.5679,0.946,4.86075,0.00000								62.00,4.34388,25.031029,0.000101,25.095233,-1.4701,0.843,4.34388,0.00000
63.00,4.86208,25.030130,0.000136,25.085752,-0.5674,0.946,4.86208,0.00000								63.00,4.34309,25.031085,0.000105,25.095220,-1.4689,0.843,4.34309,0.00000
64.00,4.86278,25.030217,0.000131,25.085834,-0.5669,0.946,4.86278,0.00000								64.00,4.34301,25.031070,0.000108,25.095157,-1.4677,0.843,4.34301,0.00000
65.00,4.86218,25.030223,0.000130,25.085827,-0.5664,0.946,4.86218,0.00000								65.00,4.34174,25.031151,0.000109,25.095191,-1.4665,0.843,4.34174,0.00000
66.00,4.86094,25.030175,0.000128,25.085787,-0.5659,0.947,4.86094,0.00000								66.00,4.34067,25.031167,0.000107,25.095254,-1.4652,0.843,4.34067,0.00000
67.00,4.86169,25.030150,0.000126,25.085773,-0.5654,0.947,4.86169,0.00000								67.00,4.34041,25.031000,0.000107,25.095138,-1.4640,0.843,4.34041,0.00000
68.00,4.86146,25.030225,0.000128,25.085819,-0.5650,0.947,4.86146,0.00000								68.00,4.34061,25.030989,0.000106,25.095139,-1.4629,0.843,4.34061,0.00000
69.00,4.86184,25.030213,0.000134,25.085786,-0.5645,0.947,4.86184,0.00000								69.00,4.34062,25.031105,0.000103,25.095272,-1.4616,0.844,4.34062,0.00000
70.00,4.86256,25.030219,0.000134,25.085749,-0.5640,0.947,4.86256,0.00000								70.00,4.34158,25.031098,0.000104,25.095256,-1.4605,0.844,4.34158,0.00000
71.00,4.86316,25.030209,0.000132,25.085719,-0.5636,0.947,4.86316,0.00000								71.00,4.34250,25.031081,0.000105,25.095205,-1.4593,0.844,4.34250,0.00000
72.00,4.86353,25.030243,0.000131,25.085717,-0.5631,0.947,4.86353,0.00000								72.00,4.34239,25.031180,0.000107,25.095280,-1.4580,0.844,4.34239,0.00000
73.00,4.86268,25.030263,0.000131,25.085702,-0.5626,0.947,4.86268,0.00000								73.00,4.34300,25.031079,0.000109,25.095174,-1.4568,0.844,4.34300,0.00000
74.00,4.86211,25.030292,0.000130,25.085733,-0.5622,0.947,4.86211,0.00000								74.00,4.34393,25.031052,0.000111,25.095150,-1.4556,0.844,4.34393,0.00000
75.00,4.86148,25.030318,0.000134,25.085776,-0.5617,0.947,4.86148,0.00000								75.00,4.34420,25.031078,0.000107,25.095176,-1.4543,0.844,4.34420,0.00000
76.00,4.86175,25.030355,0.000137,25.085800,-0.5613,0.947,4.86175,0.00000								76.00,4.34408,25.031146,0.000106,25.095202,-1.4531,0.844,4.34408,0.00000
77.00,4.86119,25.030354,0.000139,25.085804,-0.5608,0.947,4.86119,0.00000								77.00,4.34412,25.031092,0.000105,25.095180,-1.4519,0.844,4.34412,0.00000
78.00,4.86224,25.030351,0.000140,25.085806,-0.5603,0.947,4.86224,0.00000								78.00,4.34329,25.031266,0.000101,25.095318,-1.4506,0.845,4.34329,0.00000
79.00,4.86129,25.030369,0.000140,25.085751,-0.5599,0.947,4.86129,0.00000								79.00,4.34231,25.031366,0.000099,25.095368,-1.4494,0.845,4.34231,0.00000
80.00,4.86104,25.030341,0.000136,25.085695,-0.5594,0.948,4.86104,0.00000								80.00,4.34171,25.031342,0.000099,25.095331,-1.4482,0.845,4.34171,0.00000
81.00,4.86149,25.030367,0.000138,25.085699,-0.5589,0.948,4.86149,0.00000								81.00,4.34170,25.031284,0.000097,25.095273,-1.4469,0.845,4.34170,0.00000
82.00,4.86117,25.030408,0.000140,25.085699,-0.5585,0.948,4.86117,0.00000								82.00,4.34162,25.031291,0.000096,25.095281,-1.4457,0.845,4.34162,0.00000
83.00,4.86069,25.030416,0.000138,25.085669,-0.5580,0.948,4.86069,0.00000								83.00,4.34140,25.031204,0.000099,25.095207,-1.4444,0.845,4.34140,0.00000
84.00,4.86095,25.030407,0.000135,25.085663,-0.5576,0.948,4.86095,0.00000								84.00,4.34198,25.031168,0.000101,25.095178,-1.4432,0.845,4.34198,0.00000
85.00,4.86086,25.030383,0.000138,25.085650,-0.5572,0.948,4.86086,0.00000								85.00,4.34353,25.031146,0.000105,25.095151,-1.4419,0.845,4.34353,0.00000
86.00,4.85983,25.030348,0.000139,25.085631,-0.5567,0.948,4.85983,0.00000								86.00,4.34408,25.031156,0.000107,25.095160,-1.4407,0.845,4.34408,0.00000
87.00,4.86054,25.030299,0.000137,25.085591,-0.5563,0.948,4.86054,0.00000								87.00,4.34463,25.031186,0.000105,25.095160,-1.4394,0.846,4.34463,0.00000
88.00,4.85939,25.030371,0.000142,25.085614,-0.5559,0.948,4.85939,0.00000								88.00,4.34497,25.031193,0.000104,25.095163,-1.4382,0.846,4.34497,0.00000
89.00,4.85964,25.030363,0.000142,25.085622,-0.5554,0.948,4.85964,0.00000								89.00,4.34493,25.031233,0.000102,25.095147,-1.4370,0.846,4.34493,0.00000
90.00,4.85983,25.030389,0.000144,25.085598,-0.5550,0.948,4.85983,0.00000								90.00,4.34394,25.031202,0.000104,25.095102,-1.4358,0.846,4.34394,0.00000
91.00,4.86006,25.030429,0.000138,25.085617,-0.5546,0.948,4.86006,0.00000								91.00,4.34370,25.031294,0.000100,25.095208,-1.4346,0.846,4.34370,0.00000
92.00,4.85873,25.030485,0.000143,25.085691,-0.5541,0.948,4.85873,0.00000								92.00,4.34424,25.031387,0.000105,25.095255,-1.4334,0.846,4.34424,0.00000
93.00,4.85969,25.030467,0.000143,25.085735,-0.5537,0.948,4.85969,0.00000								93.00,4.34469,25.031480,0.000106,25.095292,-1.4322,0.846,4.34469,0.00000
94.00,4.85969,25.030508,0.000144,25.085767,-0.5533,0.948,4.85969,0.00000								94.00,4.34486,25.031347,0.000108,25.095193,-1.4310,0.846,4.34486,0.00000
95.00,4.85958,25.030587,0.000141,25.085864,-0.5528,0.948,4.85958,0.00000								95.00,4.34481,25.031443,0.000107,25.095293,-1.4297,0.846,4.34481,0.00000
96.00,4.85885,25.030621,0.000149,25.085886,-0.5524,0.948,4.85885,0.00000								96.00,4.34550,25.031374,0.000109,25.095156,-1.4285,0.847,4.34550,0.00000
97.00,4.85907,25.030655,0.000141,25.085844,-0.5519,0.948,4.85907,0.00000								97.00,4.34505,25.031368,0.000109,25.095164,-1.4273,0.847,4.34505,0.00000
98.00,4.85925,25.030742,0.000137,25.085876,-0.5515,0.949,4.85925,0.00000								98.00,4.34457,25.031378,0.000111,25.095214,-1.4260,0.847,4.34457,0.00000
99.00,4.85798,25.030753,0.000133,25.085862,-0.5511,0.949,4.85798,0.00000								99.00,4.34448,25.031587,0.000110,25.095371,-1.4248,0.847,4.34448,0.00000
100.00,4.85843,25.030769,0.000130,25.085838,-0.5506,0.949,4.85843,0.00000								100.00,4.34441,25.031560,0.000111,25.095319,-1.4235,0.847,4.34441,0.00000
101.00,4.85912,25.030708,0.000129,25.085777,-0.5502,0.949,4.85912,0.00000								101.00,4.34472,25.031554,0.000108,25.095319,-1.4222,0.847,4.34472,0.00000
102.00,4.85996,25.030702,0.000129,25.085814,-0.5498,0.949,4.85996,0.00000								102.00,4.34497,25.031598,0.000104,25.095279,-1.4209,0.847,4.34497,0.00000
103.00,4.85869,25.030538,0.000130,25.085688,-0.5494,0.950,4.85869,0.00000								103.00,4.34580,25.031629,0.000097,25.095286,-1.4196,0.848,4.34580,0.00000
104.00,4.85962,25.030511,0.000131,25.085679,-0.5490,0.950,4.85962,0.00000								104.00,4.34668,25.031521,0.000094,25.095202,-1.4183,0.848,4.34668,0.00000
105.00,4.85931,25.030501,0.000137,25.085706,-0.5485,0.949,4.85931,0.00000								105.00,4.34705,25.031551,0.000093,25.095208,-1.4170,0.849,4.34705,0.00000
106.00,4.85900,25.030525,0.000136,25.085755,-0.5481,0.950,4.85900,0.00000								106.00,4.34678,25.031625,0.000094,25.095284,-1.4157,0.849,4.34678,0.00000
107.00,4.85842,25.030477,0.000139,25.085741,-0.5477,0.949,4.85842,0.00000								107.00,4.34685,25.031580,0.000096,25.095322,-1.4144,0.849,4.34685,0.00000
108.00,4.85949,25.030535,0.000139,25.085800,-0.5473,0.949,4.85949,0.00000								108.00,4.34735,25.031520,0.000098,25.095240,-1.4130,0.849,4.34735,0.00000
109.00,4.85941,25.030536,0.000144,25.085810,-0.5469,0.949,4.85941,0.00000								109.00,4.34691,25.031544,0.000099,25.095268,-1.4117,0.849,4.34691,0.00000
110.00,4.85812,25.030475,0.000142,25.085749,-0.5465,0.950,4.85812,0.00000								110.00,4.34726,25.031567,0.000096,25.095298,-1.4104,0.849,4.34726,0.00000
111.00,4.85831,25.030512,0.000143,25.085740,-0.5461,0.950,4.85831,0.00000								111.00,4.34717,25.031635,0.000096,25.095342,-1.4090,0.849,4.34717,0.00000
112.00,4.85804,25.030589,0.000144,25.085766,-0.5456,0.950,4.85804,0.00000								112.00,4.34694,25.031658,0.000102,25.095303,-1.4077,0.849,4.34694,0.00000
113.00,4.85825,25.030652,0.000142,25.085772,-0.5452,0.950,4.85825,0.00000								113.00,4.34599,25.031675,0.000106,25.095280,-1.4064,0.849,4.34599,0.00000
114.00,4.85843,25.030688,0.000140,25.085783,-0.5448,0.950,4.85843,0.00000								114.00,4.34626,25.031695,0.000108,25.095225,-1.4052,0.849,4.34626,0.00000
115.00,4.85997,25.030748,0.000137,25.085809,-0.5444,0.950,4.85997,0.00000								115.00,4.34572,25.031688,0.000112,25.095197,-1.4039,0.849,4.34572,0.00000
116.00,4.85962,25.030755,0.000135,25.085816,-0.5440,0.950,4.85962,0.00000								116.00,4.34578,25.031689,0.000115,25.095142,-1.4026,0.849,4.34578,0.00000
117.00,4.85996,25.030726,0.000132,25.085810,-0.5436,0.950,4.85996,0.00000								117.00,4.34642,25.031658,0.000111,25.095114,-1.4013,0.849,4.34642,0.00000
118.00,4.85914,25.030733,0.000134,25.085853,-0.5432,0.950,4.85914,0.00000								118.00,4.34734,25.031678,0.000108,25.095158,-1.4000,0.849,4.34734,0.00000
119.00,4.85914,25.030748,0.000138,25.085857,-0.5428,0.950,4.85914,0.00000								119.00,4.34762,25.031739,0.000107,25.095270,-1.3988,0.850,4.34762,0.00000
120.00,4.85824,25.030727,0.000141,25.085882,-0.5424,0.950,4.85824,0.00000								120.00,4.34863,25.031791,0.000108,25.095330,-1.3975,0.850,4.34863,0.00000
@1,0.5000,1.0, 120.101999999999								@1,0.5000,1.0, 120.057000000001
121.00,4.85828,25.030665,0.000136,25.085805,-0.5420,0.950,4.85828,0.00000								121.00,4.34862,25.031800,0.000104,25.095368,-1.3963,0.850,4.34862,0.00000
122.00,4.85869,25.030667,0.000133,25.085753,-0.5416,0.951,4.85869,0.00000								122.00,4.34847,25.031904,0.000104,25.095448,-1.3950,0.850,4.34847,0.00000
123.00,4.85818,25.030660,0.000131,25.085738,-0.5412,0.951,4.85818,0.00000								123.00,4.34750,25.032002,0.000106,25.095501,-1.3938,0.850,4.34750,0.00000
124.00,4.85779,25.030605,0.000127,25.085671,-0.5408,0.951,4.85779,0.00000								124.00,4.34754,25.031865,0.000108,25.095338,-1.3926,0.850,4.34754,0.00000
125.00,4.85696,25.030676,0.000126,25.085650,-0.5404,0.951,4.85696,0.00000								125.00,4.34683,25.031820,0.000107,25.095247,-1.3913,0.850,4.34683,0.00000
126.00,4.85651,25.030773,0.000128,25.085742,-0.5400,0.951,4.85651,0.00000								126.00,4.34725,25.031845,0.000110,25.095245,-1.3901,0.850,4.34725,0.00000
127.00,4.85469,25.030896,0.000135,25.085846,-0.5396,0.951,4.85469,0.00000								127.00,4.34713,25.031823,0.000109,25.095200,-1.3889,0.850,4.34713,0.00000
128.00,4.85486,25.030900,0.000133,25.085820,-0.5392,0.951,4.85486,0.00000								128.00,4.34917,25.031738,0.000106,25.095132,-1.3876,0.851,4.34917,0.00000
129.00,4.85466,25.030895,0.000136,25.085820,-0.5388,0.951,4.85466,0.00000								129.00,4.34927,25.031866,0.000107,25.095185,-1.3864,0.851,4.34927,0.00000
130.00,4.85636,25.030897,0.000135,25.085850,-0.5384,0.951,4.85636,0.00000								130.00,4.35075,25.031921,0.000104,25.095229,-1.3852,0.851,4.35075,0.00000
131.00,4.85736,25.030845,0.000139,25.085801,-0.5380,0.951,4.85736,0.00000								131.00,4.35129,25.031822,0.000100,25.095108,-1.3839,0.852,4.35129,0.00000
132.00,4.85869,25.030737,0.000138,25.085697,-0.5376,0.951,4.85869,0.00000								132.00,4.35250,25.031744,0.000101,25.094988,-1.3826,0.852,4.35250,0.00000
133.00,4.85803,25.030779,0.000145,25.085715,-0.5372,0.951,4.85803,0.00000								133.00,4.35246,25.031747,0.000103,25.094960,-1.3814,0.852,4.35246,0.00000
134.00,4.85674,25.030866,0.000146,25.085801,-0.5368,0.951,4.85674,0.00000								134.00,4.35240,25.031860,0.000105,25.095065,-1.3801,0.852,4.35240,0.00000
135.00,4.85577,25.030925,0.000151,25.085856,-0.5365,0.951,4.85577,0.00000								135.00,4.35139,25.031988,0.000109,25.095090,-1.3788,0.852,4.35139,0.00000
136.00,4.85408,25.030959,0.000151,25.085873,-0.5361,0.951,4.85408,0.00000								136.00,4.35053,25.032243,0.000113,25.095288,-1.3775,0.852,4.35053,0.00000
137.00,4.85332,25.031005,0.000150,25.085916,-0.5357,0.951,4.85332,0.00000								137.00,4.34977,25.032393,0.000109,25.095405,-1.3763,0.852,4.34977,0.00000
138.00,4.85380,25.031057,0.000148,25.085955,-0.5353,0.951,4.85380,0.00000								138.00,4.34974,25.032422,0.000107,25.095402,-1.3750,0.852,4.34974,0.00000
139.00,4.85498,25.031045,0.000142,25.085906,-0.5350,0.951,4.85498,0.00000								139.00,4.35006,25.032327,0.000102,25.095269,-1.3737,0.852,4.35006,0.00000
140.00,4.85462,25.031008,0.000139,25.085805,-0.5346,0.951,4.85462,0.00000								140.00,4.35023,25.032291,0.000099,25.095245,-1.3725,0.853,4.35023,0.00000
141.00,4.85541,25.031013,0.000137,25.085763,-0.5342,0.952,4.85541,0.00000								141.00,4.34966,25.032279,0.000098,25.095205,-1.3712,0.853,4.34966,0.00000
142.00,4.85522,25.030957,0.000141,25.085700,-0.5339,0.951,4.85522,0.00000								142.00,4.34911,25.032282,0.000100,25.095195,-1.3699,0.853,4.34911,0.00000
143.00,4.85571,25.030914,0.000139,25.085655,-0.5335,0.952,4.85571,0.00000								143.00,4.34850,25.032354,0.000102,25.095259,-1.3686,0.853,4.34850,0.00000
144.00,4.85539,25.030927,0.000140,25.085655,-0.5332,0.952,4.85539,0.00000								144.00,4.34875,25.032483,0.000104,25.095379,-1.3673,0.853,4.34875,0.00000
145.00,4.85610,25.030880,0.000138,25.085611,-0.5329,0.952,4.85610,0.00000								145.00,4.34923,25.032426,0.000108,25.095378,-1.3660,0.853,4.34923,0.00000
146.00,4.85674,25.030882,0.000137,25.085627,-0.5325,0.952,4.85674,0.00000								146.00,4.35076,25.032344,0.000112,25.095337,-1.3647,0.853,4.35076,0.00000
147.00,4.85694,25.030920,0.000132,25.085629,-0.5321,0.952,4.85694,0.00000								147.00,4.35200,25.032345,0.000111,25.095355,-1.3635,0.853,4.35200,0.00000
148.00,4.85719,25.030904,0.000134,25.085618,-0.5318,0.952,4.85719,0.00000								148.00,4.35183,25.032280,0.000111,25.095312,-1.3622,0.853,4.35183,0.00000
149.00,4.85747,25.030923,0.000139,25.085577,-0.5314,0.952,4.85747,0.00000								149.00,4.35117,25.032221,0.000111,25.095272,-1.3609,0.853,4.35117,0.00000
150.00,4.85723,25.031005,0.000136,25.085608,-0.5310,0.952,4.85723,0.00000								150.00,4.35084,25.032176,0.000109,25.095237,-1.3597,0.853,4.35084,0.00000
151.00,4.85682,25.031070,0.000137,25.085631,-0.5306,0.952,4.85682,0.00000								151.00,4.35141,25.032208,0.000106,25.095209,-1.3584,0.854,4.35141,0.00000
152.00,4.85800,25.031168,0.000137,25.085663,-0.5303,0.952,4.85800,0.00000								152.00,4.35250,25.032212,0.000106,25.095170,-1.3571,0.854,4.35250,0.00000
153.00,4.85808,25.031195,0.000137,25.085649,-0.5299,0.953,4.85808,0.00000								153.00,4.35192,25.032246,0.000107,25.095172,-1.3559,0.854,4.35192,0.00000
154.00,4.85817,25.031180,0.000132,25.085664,-0.5296,0.953,4.85817,0.00000								154.00,4.35281,25.032220,0.000106,25.095152,-1.3546,0.854,4.35281,0.00000
155.00,4.85786,25.031186,0.000133,25.085676,-0.5292,0.953,4.85786,0.00000								155.00,4.35333,25.032343,0.000104,25.095198,-1.3533,0.854,4.35333,0.00000
156.00,4.85816,25.031139,0.000133,25.085622,-0.5289,0.953,4.85816,0.00000								156.00,4.35248,25.032313,0.000107,25.095168,-1.3521,0.854,4.35248,0.00000
157.00,4.85733,25.031104,0.000134,25.085595,-0.5285,0.953,4.85733,0.00000								157.00,4.35192,25.032298,0.000109,25.095179,-1.3508,0.854,4.35192,0.00000
158.00,4.85622,25.031102,0.000134,25.085578,-0.5282,0.953,4.85622,0.00000								158.00,4.35382,25.032414,0.000109,25.095256,-1.3495,0.855,4.35382,0.00000
159.00,4.85671,25.031168,0.000135,25.085630,-0.5278,0.953,4.85671,0.00000								159.00,4.35438,25.032415,0.000111,25.095227,-1.3482,0.855,4.35438,0.00000
160.00,4.85723,25.031189,0.000133,25.085689,-0.5274,0.953,4.85723,0.00000								160.00,4.35476,25.032372,0.000113,25.095224,-1.3469,0.855,4.35476,0.00000
161.00,4.85735,25.031211,0.000131,25.085735,-0.5271,0.953,4.85735,0.00000								161.00,4.35629,25.032400,0.000111,25.095264,-1.3456,0.855,4.35629,0.00000
162.00,4.85698,25.031195,0.000131,25.085751,-0.5268,0.953,4.85698,0.00000								162.00,4.35659,25.032407,0.000110,25.095268,-1.3443,0.855,4.35659,0.00000
163.00,4.85778,25.031262,0.000128,25.085800,-0.5264,0.954,4.85778,0.00000								163.00,4.35576,25.032378,0.000111,25.095222,-1.3430,0.855,4.35576,0.00000
164.00,4.85691,25.031195,0.000131,25.085720,-0.5261,0.954,4.85691,0.00000								164.00,4.35548,25.032452,0.000110,25.095252,-1.3417,0.855,4.35548,0.00000
165.00,4.85662,25.031148,0.000134,25.085625,-0.5258,0.954,4.85662,0.00000								165.00,4.35487,25.032549,0.000111,25.095282,-1.3404,0.855,4.35487,0.00000
166.00,4.85611,25.031178,0.000138,25.085614,-0.5254,0.954,4.85611,0.00000								166.00,4.35379,25.032531,0.000109,25.095241,-1.3391,0.856,4.35379,0.00000
167.00,4.85656,25.031235,0.000136,25.085655,-0.5251,0.954,4.85656,0.00000								167.00,4.35327,25.032610,0.000110,25.095280,-1.3379,0.856,4.35327,0.00000
168.00,4.85671,25.031194,0.000139,25.085590,-0.5247,0.954,4.85671,0.00000								168.00,4.35379,25.032621,0.000109,25.095279,-1.3366,0.856,4.35379,0.00000
169.00,4.85592,25.031310,0.000140,25.085695,-0.5244,0.954,4.85592,0.00000								169.00,4.35348,25.032628,0.000112,25.095282,-1.3353,0.856,4.35348,0.00000
170.00,4.85572,25.031364,0.000141,25.085756,-0.5241,0.954,4.85572,0.00000								170.00,4.35356,25.032661,0.000111,25.095327,-1.3340,0.856,4.35356,0.00000
171.00,4.85521,25.031466,0.000140,25.085823,-0.5237,0.954,4.85521,0.00000								171.00,4.35360,25.032687,0.000111,25.095343,-1.3327,0.856,4.35360,0.00000
172.00,4.85483,25.031455,0.000140,25.085753,-0.5234,0.954,4.85483,0.00000								172.00,4.35441,25.032745,0.000112,25.095380,-1.3314,0.856,4.35441,0.00000
173.00,4.85348,25.031530,0.000141,25.085792,-0.5230,0.954,4.85348,0.00000								173.00,4.35444,25.032711,0.000112,25.095307,-1.3301,0.856,4.35444,0.00000
174.00,4.85445,25.031549,0.000137,25.085705,-0.5227,0.954,4.85445,0.00000								174.00,4.35522,25.032705,0.000110,25.095313,-1.3289,0.857,4.35522,0.00000
175.00,4.85381,25.031647,0.000138,25.085695,-0.5224,0.954,4.85381,0.00000								175.00,4.35595,25.032621,0.000110,25.095191,-1.3276,0.857,4.35595,0.00000
176.00,4.85425,25.031642,0.000141,25.085634,-0.5220,0.954,4.85425,0.00000								176.00,4.35691,25.032659,0.000113,25.095237,-1.3263,0.857,4.35691,0.00000
177.00,4.85415,25.031714,0.000142,25.085691,-0.5217,0.954,4.85415,0.00000								177.00,4.35639,25.032601,0.000115,25.095186,-1.3251,0.857,4.35639,0.00000
178.00,4.85559,25.031725,0.000142,25.085661,-0.5214,0.954,4.85559,0.00000								178.00,4.35722,25.032609,0.000110,25.095231,-1.3238,0.857,4.35722,0.00000
179.00,4.85568,25.031784,0.000146,25.085733,-0.5210,0.954,4.85568,0.00000								179.00,4.35731,25.032687,0.000106,25.095296,-1.3226,0.857,4.35731,0.00000
180.00,4.85526,25.031792,0.000143,25.085710,-0.5207,0.954,4.85526,0.00000								180.00,4.35669,25.032794,0.000101,25.095392,-1.3214,0.858,4.35669,0.00000
181.00,4.85412,25.031796,0.000145,25.085686,-0.5203,0.954,4.85412,0.00000								181.00,4.35636,25.032746,0.000097,25.095303,-1.3202,0.858,4.35636,0.00000
182.00,4.85366,25.031829,0.000148,25.085664,-0.5200,0.954,4.85366,0.00000								182.00,4.35701,25.032734,0.000094,25.095261,-1.3190,0.858,4.35701,0.00000
183.00,4.85284,25.031850,0.000150,25.085727,-0.5197,0.954,4.85284,0.00000								183.00,4.35666,25.032819,0.000099,25.095293,-1.3178,0.858,4.35666,0.00000
184.00,4.85192,25.031872,0.000149,25.085737,-0.5193,0.954,4.85192,0.00000								184.00,4.35604,25.032808,0.000105,25.095250,-1.3166,0.858,4.35604,0.00000
185.00,4.85218,25.031951,0.000151,25.085816,-0.5190,0.954,4.85218,0.00000								185.00,4.35671,25.032847,0.000109,25.095264,-1.3153,0.858,4.35671,0.00000
186.00,4.85147,25.032013,0.000151,25.085849,-0.5187,0.954,4.85147,0.00000								186.00,4.35644,25.032931,0.000113,25.095334,-1.3141,0.858,4.35644,0.00000
187.00,4.85200,25.032047,0.000147,25.085872,-0.5184,0.954,4.85200,0.00000								187.00,4.35619,25.032989,0.000117,25.095402,-1.3129,0.858,4.35619,0.00000
188.00,4.85115,25.032085,0.000142,25.085850,-0.5180,0.955,4.85115,0.00000								188.00,4.35557,25.033020,0.000118,25.095492,-1.3117,0.858,4.35557,0.00000
189.00,4.85161,25.032072,0.000140,25.085815,-0.5177,0.955,4.85161,0.00000								189.00,4.35545,25.033019,0.000116,25.095464,-1.3105,0.858,4.35545,0.00000
190.00,4.85162,25.031954,0.000136,25.085768,-0.5174,0.955,4.85162,0.00000								190.00,4.35524,25.033010,0.000114,25.095416,-1.3092,0.858,4.35524,0.00000
191.00,4.85253,25.031957,0.000132,25.085813,-0.5171,0.955,4.85253,0.00000								191.00,4.35590,25.033007,0.000111,25.095372,-1.3080,0.859,4.35590,0.00000
192.00,4.85164,25.031893,0.000133,25.085802,-0.5168,0.955,4.85164,0.00000								192.00,4.35536,25.033035,0.000108,25.095349,-1.3068,0.859,4.35536,0.00000
193.00,4.85187,25.031880,0.000137,25.085830,-0.5164,0.955,4.85187,0.00000								193.00,4.35618,25.033038,0.000107,25.095294,-1.3056,0.859,4.35618,0.00000
194.00,4.85161,25.031837,0.000139,25.085796,-0.5161,0.955,4.85161,0.00000								194.00,4.35729,25.033048,0.000110,25.095268,-1.3044,0.859,4.35729,0.00000
195.00,4.85130,25.031858,0.000143,25.085771,-0.5158,0.955,4.85130,0.00000								195.00,4.35839,25.033035,0.000111,25.095269,-1.3031,0.859,4.35839,0.00000
196.00,4.85250,25.031808,0.000146,25.085719,-0.5154,0.955,4.85250,0.00000								196.00,4.35945,25.033023,0.000112,25.095226,-1.3019,0.859,4.35945,0.00000
197.00,4.85316,25.031806,0.000150,25.085672,-0.5151,0.955,4.85316,0.00000								197.00,4.36116,25.033124,0.000113,25.095269,-1.3007,0.859,4.36116,0.00000
198.00,4.85356,25.031820,0.000148,25.085614,-0.5147,0.955,4.85356,0.00000								198.00,4.36126,25.033138,0.000113,25.095184,-1.2995,0.860,4.36126,0.00000
199.00,4.85293,25.031869,0.000151,25.085618,-0.5144,0.955,4.85293,0.00000								199.00,4.36180,25.033240,0.000110,25.095260,-1.2983,0.860,4.36180,0.00000
200.00,4.85359,25.031867,0.000146,25.085575,-0.5141,0.955,4.85359,0.00000								200.00,4.36186,25.033285,0.000109,25.095251,-1.2970,0.860,4.36186,0.00000
201.00,4.85183,25.031941,0.000148,25.085572,-0.5138,0.955,4.85183,0.00000								201.00,4.36077,25.033356,0.000112,25.095297,-1.2958,0.860,4.36077,0.00000
202.00,4.85154,25.031996,0.000143,25.085598,-0.5134,0.955,4.85154,0.00000								202.00,4.35980,25.033315,0.000112,25.095232,-1.2945,0.860,4.35980,0.00000
203.00,4.85169,25.032056,0.000141,25.085638,-0.5132,0.955,4.85169,0.00000								203.00,4.36030,25.033398,0.000111,25.095299,-1.2933,0.860,4.36030,0.00000
204.00,4.85273,25.032090,0.000140,25.085680,-0.5128,0.956,4.85273,0.00000								204.00,4.35941,25.033368,0.000111,25.095272,-1.2920,0.860,4.35941,0.00000
205.00,4.85273,25.032132,0.000143,25.085701,-0.5126,0.955,4.85273,0.00000								205.00,4.35925,25.033313,0.000109,25.095212,-1.2907,0.861,4.35925,0.00000
206.00,4.85342,25.032053,0.000140,25.085658,-0.5123,0.956,4.85342,0.00000								206.00,4.35941,25.033377,0.000106,25.095242,-1.2894,0.861,4.35941,0.00000
207.00,4.85407,25.032101,0.000138,25.085682,-0.5120,0.956,4.85407,0.00000								207.00,4.35947,25.033383,0.000105,25.095231,-1.2881,0.861,4.35947,0.00000
208.00,4.85357,25.032133,0.000141,25.085675,-0.5117,0.956,4.85357,0.00000								208.00,4.35977,25.033268,0.000106,25.095115,-1.2869,0.861,4.35977,0.00000
209.00,4.85342,25.032153,0.000139,25.085635,-0.5114,0.956,4.85342,0.00000								209.00,4.36061,25.033280,0.000106,25.095060,-1.2856,0.861,4.36061,0.00000
210.00,4.85254,25.032247,0.000139,25.085703,-0.5111,0.956,4.85254,0.00000								210.00,4.36069,25.033372,0.000110,25.095109,-1.2843,0.861,4.36069,0.00000
211.00,4.85258,25.032288,0.000135,25.085733,-0.5109,0.956,4.85258,0.00000								211.00,4.36125,25.033313,0.000111,25.095078,-1.2830,0.861,4.36125,0.00000
212.00,4.85121,25.032275,0.000138,25.085679,-0.5106,0.956,4.85121,0.00000								212.00,4.36136,25.033383,0.000110,25.095167,-1.2818,0.862,4.36136,0.00000
213.00,4.85071,25.032299,0.000138,25.085701,-0.5103,0.956,4.85071,0.00000								213.00,4.36020,25.033449,0.000115,25.095208,-1.2805,0.862,4.36020,0.00000
214.00,4.84953,25.032308,0.000143,25.085717,-0.5100,0.956,4.84953,0.00000								214.00,4.36010,25.033454,0.000117,25.095254,-1.2792,0.862,4.36010,0.00000
215.00,4.84893,25.032258,0.000141,25.085723,-0.5098,0.956,4.84893,0.00000								215.00,4.36021,25.033416,0.000115,25.095206,-1.2780,0.862,4.36021,0.00000
216.00,4.84848,25.032356,0.000145,25.085796,-0.5095,0.956,4.84848,0.00000								216.00,4.35963,25.033498,0.000114,25.095295,-1.2767,0.862,4.35963,0.00000
217.00,4.84842,25.032390,0.000143,25.085859,-0.5092,0.956,4.84842,0.00000								217.00,4.35997,25.033472,0.000115,25.095260,-1.2754,0.862,4.35997,0.00000
218.00,4.84831,25.032353,0.000142,25.085843,-0.5090,0.956,4.84831,0.00000								218.00,4.36114,25.033516,0.000112,25.095316,-1.2740,0.862,4.36114,0.00000
219.00,4.84872,25.032357,0.000139,25.085826,-0.5087,0.956,4.84872,0.00000								219.00,4.36157,25.033645,0.000109,25.095378,-1.2727,0.863,4.36157,0.00000
220.00,4.85027,25.032314,0.000141,25.085735,-0.5084,0.956,4.85027,0.00000								220.00,4.36213,25.033818,0.000111,25.095522,-1.2714,0.863,4.36213,0.00000
221.00,4.85101,25.032342,0.000142,25.085742,-0.5082,0.956,4.85101,0.00000								221.00,4.36282,25.033768,0.000113,25.095470,-1.2700,0.863,4.36282,0.00000
222.00,4.85253,25.032384,0.000142,25.085734,-0.5079,0.956,4.85253,0.00000								222.00,4.36345,25.033801,0.000113,25.095489,-1.2687,0.863,4.36345,0.00000
223.00,4.85274,25.032345,0.000144,25.085641,-0.5076,0.956,4.85274,0.00000								223.00,4.36366,25.033847,0.000113,25.095535,-1.2674,0.863,4.36366,0.00000
224.00,4.85368,25.032385,0.000138,25.085673,-0.5073,0.957,4.85368,0.00000								224.00,4.36349,25.033758,0.000115,25.095512,-1.2662,0.863,4.36349,0.00000
225.00,4.85305,25.032469,0.000140,25.085725,-0.5070,0.957,4.85305,0.00000								225.00,4.36340,25.033701,0.000118,25.095509,-1.2649,0.863,4.36340,0.00000
226.00,4.85260,25.032399,0.000141,25.085648,-0.5067,0.957,4.85260,0.00000								226.00,4.36470,25.033759,0.000119,25.095549,-1.2636,0.863,4.36470,0.00000
227.00,4.85199,25.032365,0.000145,25.085615,-0.5064,0.957,4.85199,0.00000								227.00,4.36521,25.033643,0.000120,25.095414,-1.2624,0.863,4.36521,0.00000
228.00,4.85213,25.032383,0.000141,25.085669,-0.5061,0.957,4.85213,0.00000								228.00,4.36506,25.033670,0.000122,25.095435,-1.2611,0.863,4.36506,0.00000
229.00,4.85171,25.032387,0.000145,25.085623,-0.5059,0.957,4.85171,0.00000								229.00,4.36589,25.033703,0.000122,25.095393,-1.2598,0.863,4.36589,0.00000
230.00,4.85191,25.032440,0.000143,25.085700,-0.5056,0.957,4.85191,0.00000								230.00,4.36564,25.033681,0.000121,25.095338,-1.2585,0.864,4.36564,0.00000
231.00,4.85244,25.032491,0.000138,25.085771,-0.5054,0.957,4.85244,0.00000								231.00,4.36584,25.033747,0.000118,25.095359,-1.2573,0.864,4.36584,0.00000
232.00,4.85310,25.032533,0.000136,25.085871,-0.5051,0.957,4.85310,0.00000								232.00,4.36551,25.033822,0.000115,25.095403,-1.2560,0.864,4.36551,0.00000
233.00,4.85399,25.032592,0.000139,25.085907,-0.5048,0.957,4.85399,0.00000								233.00,4.36635,25.033890,0.000114,25.095424,-1.2547,0.864,4.36635,0.00000
234.00,4.85346,25.032608,0.000141,25.085937,-0.5046,0.957,4.85346,0.00000								234.00,4.36592,25.033849,0.000115,25.095445,-1.2535,0.864,4.36592,0.00000
235.00,4.85428,25.032645,0.000140,25.085939,-0.5043,0.957,4.85428,0.00000								235.00,4.36567,25.033783,0.000115,25.095396,-1.2522,0.864,4.36567,0.00000
236.00,4.85450,25.032626,0.000144,25.085860,-0.5041,0.957,4.85450,0.00000								236.00,4.36463,25.033715,0.000114,25.095358,-1.2510,0.865,4.36463,0.00000
237.00,4.85448,25.032613,0.000141,25.085804,-0.5038,0.957,4.85448,0.00000								237.00,4.36477,25.033780,0.000117,25.095425,-1.2497,0.864,4.36477,0.00000
238.00,4.85384,25.032613,0.000140,25.085818,-0.5036,0.957,4.85384,0.00000								238.00,4.36487,25.033577,0.000115,25.095250,-1.2485,0.865,4.36487,0.00000
239.00,4.85468,25.032550,0.000138,25.085791,-0.5034,0.958,4.85468,0.00000								239.00,4.36553,25.033656,0.000114,25.095273,-1.2472,0.865,4.36553,0.00000
240.00,4.85389,25.032511,0.000140,25.085739,-0.5031,0.958,4.85389,0.00000								240.00,4.36712,25.033720,0.000113,25.095277,-1.2460,0.865,4.36712,0.00000
@2,2.0000,4.0, 240.019999999997								@2,2.0000,4.0, 240.087
241.00,4.85311,25.032605,0.000142,25.085865,-0.5028,0.958,4.85311,0.00000								241.00,4.36822,25.033757,0.000118,25.095309,-1.2447,0.865,4.36822,0.00000
242.00,4.85109,25.032613,0.000145,25.085883,-0.5025,0.957,4.85109,0.00000								242.00,4.36704,25.033664,0.000118,25.095221,-1.2434,0.865,4.36704,0.00000
243.00,4.84820,25.032628,0.000144,25.085876,-0.5022,0.958,4.84820,0.00000								243.00,4.36483,25.033767,0.000121,25.095279,-1.2421,0.865,4.36483,0.00000
244.00,4.84510,25.032704,0.000142,25.085998,-0.5020,0.958,4.84510,0.00000								244.00,4.36246,25.033806,0.000121,25.095313,-1.2408,0.865,4.36246,0.00000
245.00,4.84129,25.032655,0.000141,25.085974,-0.5017,0.958,4.84129,0.00000								245.00,4.35857,25.033769,0.000121,25.095341,-1.2395,0.865,4.35857,0.00000
246.00,4.83976,25.032653,0.000138,25.085915,-0.5014,0.958,4.83976,0.00000								246.00,4.35601,25.033722,0.000114,25.095262,-1.2382,0.866,4.35601,0.00000
247.00,4.83914,25.032660,0.000137,25.085854,-0.5011,0.958,4.83914,0.00000								247.00,4.35680,25.033830,0.000109,25.095383,-1.2368,0.866,4.35680,0.00000
248.00,4.84051,25.032753,0.000136,25.085905,-0.5008,0.958,4.84051,0.00000								248.00,4.35910,25.033885,0.000109,25.095434,-1.2355,0.866,4.35910,0.00000
249.00,4.84098,25.032744,0.000137,25.085773,-0.5006,0.958,4.84098,0.00000								249.00,4.36156,25.033879,0.000106,25.095360,-1.2342,0.867,4.36156,0.00000
250.00,4.84350,25.032856,0.000135,25.085873,-0.5003,0.959,4.84350,0.00000								250.00,4.36562,25.033952,0.000103,25.095349,-1.2329,0.867,4.36562,0.00000
251.00,4.84444,25.032782,0.000135,25.085857,-0.5001,0.959,4.84444,0.00000								251.00,4.36789,25.033975,0.000105,25.095320,-1.2316,0.867,4.36789,0.00000
252.00,4.84459,25.032785,0.000135,25.085908,-0.4998,0.959,4.84459,0.00000								252.00,4.36958,25.034009,0.000109,25.095303,-1.2303,0.867,4.36958,0.00000
253.00,4.84554,25.032734,0.000134,25.085894,-0.4996,0.959,4.84554,0.00000								253.00,4.37055,25.034016,0.000112,25.095270,-1.2290,0.867,4.37055,0.00000
254.00,4.84707,25.032771,0.000134,25.085959,-0.4993,0.959,4.84707,0.00000								254.00,4.37108,25.033959,0.000116,25.095262,-1.2277,0.867,4.37108,0.00000
255.00,4.84789,25.032725,0.000135,25.085868,-0.4991,0.959,4.84789,0.00000								255.00,4.37162,25.033979,0.000119,25.095274,-1.2265,0.867,4.37162,0.00000
256.00,4.84823,25.032732,0.000135,25.085818,-0.4988,0.959,4.84823,0.00000								256.00,4.37338,25.034091,0.000123,25.095373,-1.2252,0.867,4.37338,0.00000
257.00,4.84979,25.032736,0.000134,25.085814,-0.4986,0.959,4.84979,0.00000								257.00,4.37349,25.034053,0.000119,25.095332,-1.2240,0.867,4.37349,0.00000
258.00,4.85014,25.032779,0.000141,25.085770,-0.4983,0.959,4.85014,0.00000								258.00,4.37411,25.034075,0.000116,25.095345,-1.2227,0.867,4.37411,0.00000
259.00,4.85075,25.032807,0.000138,25.085782,-0.4981,0.959,4.85075,0.00000								259.00,4.37469,25.034188,0.000114,25.095417,-1.2214,0.867,4.37469,0.00000
260.00,4.85053,25.032852,0.000141,25.085785,-0.4978,0.959,4.85053,0.00000								260.00,4.37504,25.034205,0.000114,25.095392,-1.2201,0.868,4.37504,0.00000
261.00,4.85017,25.032978,0.000142,25.085872,-0.4976,0.959,4.85017,0.00000								261.00,4.37465,25.034116,0.000111,25.095331,-1.2187,0.868,4.37465,0.00000
262.00,4.85057,25.033065,0.000144,25.085892,-0.4973,0.959,4.85057,0.00000								262.00,4.37589,25.034190,0.000114,25.095371,-1.2174,0.868,4.37589,0.00000
263.00,4.85028,25.033008,0.000144,25.085824,-0.4971,0.959,4.85028,0.00000								263.00,4.37562,25.034091,0.000114,25.095330,-1.2160,0.868,4.37562,0.00000
264.00,4.84976,25.033001,0.000151,25.085777,-0.4968,0.959,4.84976,0.00000								264.00,4.37492,25.034008,0.000118,25.095242,-1.2147,0.868,4.37492,0.00000
265.00,4.84945,25.033010,0.000151,25.085768,-0.4965,0.959,4.84945,0.00000								265.00,4.37433,25.033980,0.000119,25.095248,-1.2134,0.868,4.37433,0.00000
266.00,4.84983,25.033024,0.000151,25.085738,-0.4963,0.959,4.84983,0.00000								266.00,4.37500,25.034088,0.000119,25.095300,-1.2120,0.868,4.37500,0.00000
267.00,4.84871,25.032980,0.000155,25.085659,-0.4961,0.959,4.84871,0.00000								267.00,4.37495,25.033974,0.000118,25.095198,-1.2107,0.868,4.37495,0.00000
268.00,4.84891,25.032974,0.000151,25.085667,-0.4958,0.959,4.84891,0.00000								268.00,4.37569,25.034126,0.000116,25.095257,-1.2094,0.868,4.37569,0.00000
269.00,4.84891,25.032930,0.000153,25.085667,-0.4956,0.959,4.84891,0.00000								269.00,4.37642,25.034209,0.000112,25.095326,-1.2081,0.869,4.37642,0.00000
270.00,4.85043,25.032854,0.000152,25.085622,-0.4953,0.959,4.85043,0.00000								270.00,4.37675,25.034294,0.000110,25.095357,-1.2067,0.869,4.37675,0.00000
271.00,4.85052,25.032799,0.000152,25.085603,-0.4950,0.959,4.85052,0.00000								271.00,4.37584,25.034333,0.000109,25.095360,-1.2054,0.869,4.37584,0.00000
272.00,4.85138,25.032798,0.000148,25.085642,-0.4948,0.959,4.85138,0.00000								272.00,4.37578,25.034403,0.000114,25.095379,-1.2040,0.869,4.37578,0.00000
273.00,4.85119,25.032836,0.000150,25.085672,-0.4945,0.959,4.85119,0.00000								273.00,4.37599,25.034398,0.000116,25.095389,-1.2027,0.869,4.37599,0.00000
274.00,4.85117,25.032931,0.000143,25.085708,-0.4943,0.959,4.85117,0.00000								274.00,4.37665,25.034284,0.000112,25.095288,-1.2014,0.869,4.37665,0.00000
275.00,4.85104,25.033028,0.000141,25.085768,-0.4941,0.959,4.85104,0.00000								275.00,4.37767,25.034268,0.000115,25.095282,-1.2001,0.870,4.37767,0.00000
276.00,4.85095,25.033077,0.000138,25.085767,-0.4939,0.960,4.85095,0.00000								276.00,4.37865,25.034191,0.000117,25.095227,-1.1988,0.870,4.37865,0.00000
277.00,4.85160,25.033136,0.000137,25.085769,-0.4937,0.960,4.85160,0.00000								277.00,4.37866,25.034185,0.000111,25.095255,-1.1974,0.870,4.37866,0.00000
278.00,4.85163,25.033164,0.000140,25.085756,-0.4934,0.960,4.85163,0.00000								278.00,4.37796,25.034149,0.000110,25.095197,-1.1961,0.870,4.37796,0.00000
279.00,4.85244,25.033203,0.000141,25.085748,-0.4932,0.960,4.85244,0.00000								279.00,4.37803,25.034228,0.000114,25.095219,-1.1948,0.870,4.37803,0.00000
280.00,4.85172,25.033172,0.000146,25.085730,-0.4930,0.960,4.85172,0.00000								280.00,4.37843,25.034227,0.000114,25.095193,-1.1934,0.870,4.37843,0.00000
281.00,4.85178,25.033120,0.000146,25.085707,-0.4928,0.960,4.85178,0.00000								281.00,4.37781,25.034282,0.000117,25.095269,-1.1921,0.870,4.37781,0.00000
282.00,4.85098,25.033123,0.000147,25.085736,-0.4925,0.960,4.85098,0.00000								282.00,4.37752,25.034395,0.000118,25.095313,-1.1907,0.870,4.37752,0.00000
283.00,4.85140,25.033181,0.000143,25.085829,-0.4923,0.960,4.85140,0.00000								283.00,4.37731,25.034408,0.000116,25.095318,-1.1893,0.870,4.37731,0.00000
284.00,4.85088,25.033162,0.000144,25.085840,-0.4921,0.960,4.85088,0.00000								284.00,4.37744,25.034483,0.000116,25.095374,-1.1879,0.871,4.37744,0.00000
285.00,4.85092,25.033179,0.000138,25.085849,-0.4918,0.960,4.85092,0.00000								285.00,4.37696,25.034534,0.000118,25.095429,-1.1866,0.871,4.37696,0.00000
286.00,4.85181,25.033214,0.000138,25.085877,-0.4916,0.960,4.85181,0.00000								286.00,4.37797,25.034568,0.000114,25.095409,-1.1852,0.871,4.37797,0.00000
287.00,4.85194,25.033198,0.000141,25.085838,-0.4914,0.960,4.85194,0.00000								287.00,4.37830,25.034541,0.000116,25.095374,-1.1838,0.871,4.37830,0.00000
288.00,4.85257,25.033125,0.000141,25.085777,-0.4912,0.960,4.85257,0.00000								288.00,4.37858,25.034569,0.000118,25.095377,-1.1824,0.871,4.37858,0.00000
289.00,4.85280,25.033093,0.000144,25.085741,-0.4910,0.960,4.85280,0.00000								289.00,4.37911,25.034509,0.000116,25.095291,-1.1810,0.871,4.37911,0.00000
290.00,4.85361,25.033119,0.000143,25.085798,-0.4907,0.960,4.85361,0.00000								290.00,4.37935,25.034455,0.000115,25.095199,-1.1796,0.871,4.37935,0.00000
291.00,4.85256,25.033117,0.000147,25.085780,-0.4905,0.960,4.85256,0.00000								291.00,4.37947,25.034399,0.000117,25.095113,-1.1783,0.871,4.37947,0.00000
292.00,4.85198,25.033129,0.000139,25.085815,-0.4903,0.961,4.85198,0.00000								292.00,4.37951,25.034427,0.000118,25.095143,-1.1770,0.871,4.37951,0.00000
293.00,4.85098,25.033124,0.000139,25.085815,-0.4901,0.961,4.85098,0.00000								293.00,4.38050,25.034525,0.000121,25.095258,-1.1756,0.871,4.38050,0.00000
294.00,4.85159,25.033075,0.000139,25.085767,-0.4899,0.961,4.85159,0.00000								294.00,4.38154,25.034592,0.000125,25.095300,-1.1742,0.871,4.38154,0.00000
295.00,4.85069,25.033106,0.000144,25.085717,-0.4897,0.960,4.85069,0.00000								295.00,4.38207,25.034649,0.000127,25.095345,-1.1729,0.871,4.38207,0.00000
296.00,4.85039,25.033158,0.000146,25.085737,-0.4895,0.960,4.85039,0.00000								296.00,4.38221,25.034680,0.000123,25.095362,-1.1715,0.871,4.38221,0.00000
297.00,4.85068,25.033207,0.000151,25.085752,-0.4893,0.960,4.85068,0.00000								297.00,4.38340,25.034734,0.000119,25.095365,-1.1702,0.872,4.38340,0.00000
298.00,4.85043,25.033332,0.000152,25.085793,-0.4891,0.960,4.85043,0.00000								298.00,4.38342,25.034661,0.000118,25.095265,-1.1689,0.872,4.38342,0.00000
299.00,4.84976,25.033404,0.000147,25.085814,-0.4890,0.960,4.84976,0.00000								299.00,4.38190,25.034615,0.000115,25.095249,-1.1676,0.872,4.38190,0.00000
300.00,4.84953,25.033402,0.000146,25.085817,-0.4888,0.960,4.84953,0.00000								300.00,4.38127,25.034600,0.000110,25.095193,-1.1663,0.873,4.38127,0.00000
301.00,4.84990,25.033424,0.000141,25.085823,-0.4886,0.961,4.84990,0.00000								301.00,4.38112,25.034717,0.000111,25.095304,-1.1650,0.873,4.38112,0.00000
302.00,4.84997,25.033459,0.000140,25.085843,-0.4884,0.961,4.84997,0.00000								302.00,4.37996,25.034709,0.000112,25.095283,-1.1637,0.873,4.37996,0.00000
303.00,4.85045,25.033433,0.000137,25.085777,-0.4882,0.961,4.85045,0.00000								303.00,4.38072,25.034728,0.000111,25.095317,-1.1624,0.873,4.38072,0.00000
304.00,4.85046,25.033419,0.000137,25.085769,-0.4879,0.961,4.85046,0.00000								304.00,4.38207,25.034800,0.000108,25.095385,-1.1611,0.873,4.38207,0.00000
305.00,4.85138,25.033453,0.000136,25.085786,-0.4877,0.961,4.85138,0.00000								305.00,4.38403,25.034832,0.000110,25.095473,-1.1598,0.873,4.38403,0.00000
306.00,4.85192,25.033480,0.000137,25.085777,-0.4875,0.961,4.85192,0.00000								306.00,4.38443,25.034700,0.000112,25.095333,-1.1585,0.873,4.38443,0.00000
307.00,4.85239,25.033444,0.000134,25.085716,-0.4873,0.962,4.85239,0.00000								307.00,4.38592,25.034747,0.000115,25.095364,-1.1572,0.873,4.38592,0.00000
308.00,4.85311,25.033390,0.000138,25.085704,-0.4871,0.962,4.85311,0.00000								308.00,4.38592,25.034793,0.000116,25.095395,-1.1559,0.873,4.38592,0.00000
309.00,4.85268,25.033456,0.000142,25.085759,-0.4869,0.961,4.85268,0.00000								309.00,4.38538,25.034794,0.000121,25.095397,-1.1546,0.873,4.38538,0.00000
310.00,4.85186,25.033424,0.000142,25.085726,-0.4867,0.961,4.85186,0.00000								310.00,4.38370,25.034822,0.000122,25.095409,-1.1533,0.873,4.38370,0.00000
311.00,4.85005,25.033390,0.000142,25.085711,-0.4865,0.962,4.85005,0.00000								311.00,4.38359,25.034919,0.000121,25.095497,-1.1520,0.873,4.38359,0.00000
312.00,4.84994,25.033400,0.000142,25.085715,-0.4863,0.962,4.84994,0.00000								312.00,4.38273,25.034840,0.000116,25.095433,-1.1507,0.874,4.38273,0.00000
313.00,4.84911,25.033434,0.000146,25.085684,-0.4861,0.961,4.84911,0.00000								313.00,4.38276,25.034799,0.000115,25.095345,-1.1494,0.874,4.38276,0.00000
314.00,4.84880,25.033389,0.000144,25.085612,-0.4859,0.962,4.84880,0.00000								314.00,4.38253,25.034765,0.000113,25.095274,-1.1481,0.874,4.38253,0.00000
315.00,4.84847,25.033405,0.000144,25.085597,-0.4857,0.962,4.84847,0.00000								315.00,4.38322,25.034781,0.000112,25.095268,-1.1468,0.874,4.38322,0.00000
316.00,4.85010,25.033417,0.000145,25.085615,-0.4855,0.962,4.85010,0.00000								316.00,4.38301,25.034788,0.000111,25.095282,-1.1454,0.875,4.38301,0.00000
317.00,4.84983,25.033400,0.000146,25.085584,-0.4853,0.962,4.84983,0.00000								317.00,4.38345,25.034803,0.000111,25.095357,-1.1441,0.875,4.38345,0.00000
318.00,4.84912,25.033395,0.000143,25.085656,-0.4851,0.962,4.84912,0.00000								318.00,4.38200,25.034809,0.000113,25.095406,-1.1428,0.875,4.38200,0.00000
319.00,4.84979,25.033432,0.000145,25.085686,-0.4849,0.962,4.84979,0.00000								319.00,4.38144,25.034818,0.000118,25.095395,-1.1415,0.875,4.38144,0.00000
320.00,4.84986,25.033476,0.000147,25.085697,-0.4847,0.962,4.84986,0.00000								320.00,4.38103,25.034793,0.000118,25.095329,-1.1402,0.875,4.38103,0.00000
321.00,4.84919,25.033544,0.000147,25.085707,-0.4845,0.962,4.84919,0.00000								321.00,4.38034,25.034756,0.000118,25.095238,-1.1390,0.875,4.38034,0.00000
322.00,4.84786,25.033625,0.000147,25.085720,-0.4843,0.962,4.84786,0.00000								322.00,4.37966,25.034850,0.000120,25.095236,-1.1377,0.875,4.37966,0.00000
323.00,4.84854,25.033772,0.000145,25.085738,-0.4841,0.962,4.84854,0.00000								323.00,4.38096,25.034956,0.000115,25.095201,-1.1365,0.875,4.38096,0.00000
324.00,4.84833,25.033785,0.000142,25.085715,-0.4839,0.962,4.84833,0.00000								324.00,4.38205,25.035096,0.000111,25.095317,-1.1352,0.876,4.38205,0.00000
325.00,4.84883,25.033851,0.000140,25.085783,-0.4837,0.963,4.84883,0.00000								325.00,4.38287,25.035147,0.000108,25.095341,-1.1340,0.876,4.38287,0.00000
326.00,4.84874,25.033893,0.000142,25.085828,-0.4835,0.963,4.84874,0.00000								326.00,4.38418,25.035139,0.000109,25.095335,-1.1327,0.876,4.38418,0.00000
327.00,4.84893,25.033898,0.000140,25.085809,-0.4834,0.963,4.84893,0.00000								327.00,4.38538,25.035012,0.000102,25.095262,-1.1315,0.876,4.38538,0.00000
328.00,4.84930,25.033860,0.000142,25.085763,-0.4832,0.963,4.84930,0.00000								328.00,4.38524,25.034929,0.000103,25.095271,-1.1302,0.877,4.38524,0.00000
329.00,4.84844,25.033927,0.000144,25.085821,-0.4830,0.962,4.84844,0.00000								329.00,4.38593,25.034883,0.000103,25.095242,-1.1290,0.877,4.38593,0.00000
330.00,4.84872,25.033828,0.000144,25.085716,-0.4828,0.962,4.84872,0.00000								330.00,4.38693,25.034839,0.000109,25.095220,-1.1277,0.877,4.38693,0.00000
331.00,4.84936,25.033807,0.000147,25.085676,-0.4826,0.962,4.84936,0.00000								331.00,4.38770,25.034819,0.000110,25.095208,-1.1265,0.877,4.38770,0.00000
332.00,4.85087,25.033803,0.000148,25.085712,-0.4824,0.962,4.85087,0.00000								332.00,4.38788,25.034934,0.000117,25.095290,-1.1253,0.877,4.38788,0.00000
333.00,4.85060,25.033804,0.000152,25.085767,-0.4822,0.962,4.85060,0.00000								333.00,4.38869,25.034995,0.000124,25.095287,-1.1240,0.876,4.38869,0.00000
334.00,4.85120,25.033783,0.000148,25.085738,-0.4821,0.962,4.85120,0.00000								334.00,4.38883,25.034990,0.000123,25.095259,-1.1229,0.877,4.38883,0.00000
335.00,4.85010,25.033864,0.000150,25.085793,-0.4819,0.962,4.85010,0.00000								335.00,4.38809,25.034995,0.000120,25.095273,-1.1217,0.877,4.38809,0.00000
336.00,4.85036,25.033884,0.000144,25.085768,-0.4817,0.963,4.85036,0.00000								336.00,4.38777,25.035052,0.000118,25.095318,-1.1205,0.877,4.38777,0.00000
337.00,4.84951,25.033846,0.000148,25.085714,-0.4815,0.962,4.84951,0.00000								337.00,4.38795,25.035064,0.000119,25.095316,-1.1193,0.877,4.38795,0.00000
338.00,4.85016,25.033857,0.000146,25.085731,-0.4814,0.963,4.85016,0.00000								338.00,4.38730,25.035153,0.000118,25.095420,-1.1181,0.877,4.38730,0.00000
339.00,4.85181,25.033886,0.000147,25.085785,-0.4812,0.963,4.85181,0.00000								339.00,4.38624,25.035054,0.000120,25.095316,-1.1169,0.877,4.38624,0.00000
340.00,4.85226,25.033893,0.000148,25.085792,-0.4810,0.963,4.85226,0.00000								340.00,4.38578,25.035112,0.000118,25.095336,-1.1158,0.878,4.38578,0.00000
341.00,4.85184,25.033839,0.000147,25.085770,-0.4809,0.963,4.85184,0.00000								341.00,4.38509,25.035189,0.000119,25.095373,-1.1146,0.878,4.38509,0.00000
342.00,4.85213,25.033923,0.000146,25.085811,-0.4807,0.963,4.85213,0.00000								342.00,4.38408,25.035173,0.000116,25.095301,-1.1135,0.878,4.38408,0.00000
343.00,4.85181,25.033994,0.000142,25.085779,-0.4806,0.963,4.85181,0.00000								343.00,4.38414,25.035137,0.000115,25.095159,-1.1123,0.878,4.38414,0.00000
344.00,4.85067,25.034050,0.000143,25.085798,-0.4805,0.963,4.85067,0.00000								344.00,4.38506,25.035209,0.000115,25.095173,-1.1112,0.878,4.38506,0.00000
345.00,4.85087,25.034073,0.000137,25.085774,-0.4803,0.964,4.85087,0.00000								345.00,4.38596,25.035238,0.000118,25.095137,-1.1100,0.878,4.38596,0.00000
346.00,4.85030,25.034115,0.000138,25.085773,-0.4802,0.964,4.85030,0.00000								346.00,4.38637,25.035394,0.000118,25.095272,-1.1088,0.878,4.38637,0.00000
347.00,4.85065,25.034124,0.000138,25.085783,-0.4800,0.964,4.85065,0.00000								347.00,4.38753,25.035432,0.000120,25.095336,-1.1077,0.878,4.38753,0.00000
348.00,4.84987,25.034095,0.000142,25.085781,-0.4798,0.964,4.84987,0.00000								348.00,4.38958,25.035479,0.000117,25.095428,-1.1065,0.879,4.38958,0.00000
349.00,4.84956,25.034064,0.000143,25.085756,-0.4797,0.964,4.84956,0.00000								349.00,4.39016,25.035550,0.000117,25.095506,-1.1053,0.879,4.39016,0.00000
350.00,4.84932,25.034108,0.000146,25.085804,-0.4795,0.963,4.84932,0.00000								350.00,4.39016,25.035592,0.000117,25.095557,-1.1041,0.879,4.39016,0.00000
351.00,4.84954,25.034136,0.000149,25.085804,-0.4793,0.963,4.84954,0.00000								351.00,4.39066,25.035512,0.000118,25.095473,-1.1030,0.879,4.39066,0.00000
352.00,4.84892,25.034218,0.000148,25.085868,-0.4792,0.963,4.84892,0.00000								352.00,4.39169,25.035573,0.000119,25.095535,-1.1018,0.879,4.39169,0.00000
353.00,4.84938,25.034267,0.000149,25.085920,-0.4790,0.964,4.84938,0.00000								353.00,4.39130,25.035550,0.000118,25.095505,-1.1007,0.879,4.39130,0.00000
354.00,4.84969,25.034336,0.000144,25.085982,-0.4788,0.964,4.84969,0.00000								354.00,4.39201,25.035545,0.000122,25.095494,-1.0995,0.879,4.39201,0.00000
355.00,4.84946,25.034353,0.000145,25.086005,-0.4787,0.964,4.84946,0.00000								355.00,4.39278,25.035462,0.000123,25.095429,-1.0983,0.879,4.39278,0.00000
356.00,4.85022,25.034383,0.000142,25.086052,-0.4785,0.964,4.85022,0.00000								356.00,4.39378,25.035441,0.000123,25.095406,-1.0972,0.879,4.39378,0.00000
357.00,4.84993,25.034368,0.000144,25.086062,-0.4784,0.964,4.84993,0.00000								357.00,4.39345,25.035463,0.000120,25.095336,-1.0960,0.880,4.39345,0.00000
358.00,4.84949,25.034341,0.000142,25.086100,-0.4782,0.964,4.84949,0.00000								358.00,4.39277,25.035446,0.000119,25.095264,-1.0948,0.880,4.39277,0.00000
359.00,4.84889,25.034192,0.000147,25.085967,-0.4780,0.964,4.84889,0.00000								359.00,4.39188,25.035486,0.000116,25.095280,-1.0936,0.880,4.39188,0.00000
360.00,4.84885,25.034145,0.000151,25.085960,-0.4779,0.964,4.84885,0.00000								360.00,4.39123,25.035512,0.000111,25.095274,-1.0925,0.880,4.39123,0.00000
@3,2.0000,4.0, 360.000999999997								@3,2.0000,4.0, 360.061999999998
361.00,4.84877,25.034100,0.000155,25.085932,-0.4777,0.964,4.84877,0.00000								361.00,4.39033,25.035421,0.000113,25.095153,-1.0913,0.880,4.39033,0.00000
362.00,4.84824,25.034097,0.000158,25.085934,-0.4775,0.964,4.84824,0.00000								362.00,4.38903,25.035352,0.000115,25.095056,-1.0902,0.880,4.38903,0.00000
363.00,4.84711,25.034142,0.000157,25.085887,-0.4773,0.964,4.84711,0.00000								363.00,4.38757,25.035384,0.000118,25.095082,-1.0891,0.880,4.38757,0.00000
364.00,4.84489,25.034302,0.000157,25.085985,-0.4772,0.964,4.84489,0.00000								364.00,4.38473,25.035362,0.000118,25.095040,-1.0880,0.881,4.38473,0.00000
365.00,4.84259,25.034377,0.000153,25.086004,-0.4771,0.964,4.84259,0.00000								365.00,4.38202,25.035433,0.000123,25.095110,-1.0869,0.880,4.38202,0.00000
366.00,4.83897,25.034435,0.000155,25.086042,-0.4770,0.964,4.83897,0.00000								366.00,4.38031,25.035527,0.000121,25.095212,-1.0858,0.881,4.38031,0.00000
367.00,4.83783,25.034380,0.000149,25.085973,-0.4769,0.964,4.83783,0.00000								367.00,4.38216,25.035570,0.000116,25.095277,-1.0847,0.881,4.38216,0.00000
368.00,4.83645,25.034314,0.000147,25.085898,-0.4767,0.964,4.83645,0.00000								368.00,4.38387,25.035629,0.000115,25.095356,-1.0836,0.881,4.38387,0.00000
369.00,4.83648,25.034294,0.000150,25.085803,-0.4766,0.964,4.83648,0.00000								369.00,4.38714,25.035702,0.000115,25.095410,-1.0825,0.881,4.38714,0.00000
370.00,4.83771,25.034242,0.000152,25.085694,-0.4765,0.964,4.83771,0.00000								370.00,4.39095,25.035770,0.000110,25.095397,-1.0814,0.882,4.39095,0.00000
371.00,4.83896,25.034252,0.000147,25.085679,-0.4764,0.964,4.83896,0.00000								371.00,4.39418,25.035848,0.000109,25.095456,-1.0803,0.882,4.39418,0.00000
372.00,4.83959,25.034299,0.000150,25.085731,-0.4762,0.964,4.83959,0.00000								372.00,4.39434,25.035840,0.000113,25.095410,-1.0792,0.882,4.39434,0.00000
373.00,4.84121,25.034288,0.000152,25.085759,-0.4761,0.964,4.84121,0.00000								373.00,4.39575,25.035875,0.000113,25.095434,-1.0781,0.882,4.39575,0.00000
374.00,4.84293,25.034269,0.000147,25.085807,-0.4759,0.964,4.84293,0.00000								374.00,4.39748,25.035828,0.000113,25.095408,-1.0770,0.882,4.39748,0.00000
375.00,4.84317,25.034288,0.000148,25.085896,-0.4758,0.964,4.84317,0.00000								375.00,4.39805,25.035835,0.000116,25.095455,-1.0759,0.882,4.39805,0.00000
376.00,4.84444,25.034211,0.000149,25.085861,-0.4756,0.964,4.84444,0.00000								376.00,4.39790,25.035661,0.000114,25.095306,-1.0750,0.883,4.39790,0.00000
377.00,4.84512,25.034172,0.000152,25.085789,-0.4755,0.964,4.84512,0.00000								377.00,4.39793,25.035714,0.000115,25.095413,-1.0739,0.883,4.39793,0.00000
378.00,4.84645,25.034303,0.000156,25.085845,-0.4753,0.964,4.84645,0.00000								378.00,4.39734,25.035656,0.000115,25.095368,-1.0729,0.883,4.39734,0.00000
379.00,4.84695,25.034281,0.000158,25.085805,-0.4752,0.964,4.84695,0.00000								379.00,4.39680,25.035769,0.000115,25.095493,-1.0719,0.883,4.39680,0.00000
380.00,4.84714,25.034241,0.000151,25.085739,-0.4751,0.964,4.84714,0.00000								380.00,4.39607,25.035768,0.000114,25.095511,-1.0710,0.883,4.39607,0.00000
381.00,4.84735,25.034391,0.000152,25.085817,-0.4749,0.964,4.84735,0.00000								381.00,4.39646,25.035971,0.000114,25.095653,-1.0699,0.883,4.39646,0.00000
382.00,4.84742,25.034438,0.000149,25.085848,-0.4748,0.965,4.84742,0.00000								382.00,4.39673,25.035998,0.000119,25.095640,-1.0690,0.883,4.39673,0.00000
383.00,4.84735,25.034391,0.000143,25.085780,-0.4747,0.965,4.84735,0.00000								383.00,4.39767,25.035940,0.000122,25.095549,-1.0680,0.883,4.39767,0.00000
384.00,4.84741,25.034426,0.000145,25.085818,-0.4746,0.965,4.84741,0.00000								384.00,4.39691,25.035880,0.000126,25.095412,-1.0670,0.883,4.39691,0.00000
385.00,4.84940,25.034534,0.000146,25.085892,-0.4744,0.965,4.84940,0.00000								385.00,4.39715,25.035860,0.000128,25.095370,-1.0660,0.883,4.39715,0.00000
386.00,4.84992,25.034482,0.000141,25.085825,-0.4743,0.965,4.84992,0.00000								386.00,4.39674,25.035808,0.000131,25.095328,-1.0651,0.883,4.39674,0.00000
387.00,4.85081,25.034443,0.000138,25.085727,-0.4741,0.965,4.85081,0.00000								387.00,4.39650,25.035800,0.000127,25.095327,-1.0641,0.883,4.39650,0.00000
388.00,4.84974,25.034494,0.000139,25.085734,-0.4740,0.965,4.84974,0.00000								388.00,4.39625,25.035799,0.000126,25.095341,-1.0631,0.884,4.39625,0.00000
389.00,4.84960,25.034558,0.000138,25.085746,-0.4738,0.966,4.84960,0.00000								389.00,4.39657,25.035820,0.000126,25.095370,-1.0621,0.884,4.39657,0.00000
390.00,4.84842,25.034493,0.000140,25.085643,-0.4737,0.965,4.84842,0.00000								390.00,4.39621,25.035842,0.000125,25.095387,-1.0612,0.884,4.39621,0.00000
391.00,4.84773,25.034460,0.000148,25.085621,-0.4736,0.965,4.84773,0.00000								391.00,4.39600,25.035855,0.000127,25.095403,-1.0602,0.884,4.39600,0.00000
392.00,4.84756,25.034565,0.000152,25.085751,-0.4734,0.965,4.84756,0.00000								392.00,4.39549,25.035805,0.000129,25.095368,-1.0592,0.884,4.39549,0.00000
393.00,4.84817,25.034587,0.000154,25.085765,-0.4733,0.965,4.84817,0.00000								393.00,4.39464,25.035922,0.000126,25.095489,-1.0583,0.884,4.39464,0.00000
394.00,4.84888,25.034529,0.000155,25.085688,-0.4732,0.965,4.84888,0.00000								394.00,4.39485,25.035889,0.000121,25.095427,-1.0574,0.884,4.39485,0.00000
395.00,4.84904,25.034612,0.000159,25.085743,-0.4731,0.965,4.84904,0.00000								395.00,4.39543,25.035914,0.000119,25.095395,-1.0564,0.884,4.39543,0.00000
396.00,4.85041,25.034649,0.000151,25.085735,-0.4730,0.965,4.85041,0.00000								396.00,4.39591,25.035881,0.000118,25.095302,-1.0555,0.885,4.39591,0.00000
397.00,4.85030,25.034651,0.000146,25.085724,-0.4729,0.965,4.85030,0.00000								397.00,4.39710,25.035952,0.000119,25.095328,-1.0546,0.885,4.39710,0.00000
398.00,4.85069,25.034619,0.000142,25.085731,-0.4728,0.965,4.85069,0.00000								398.00,4.39794,25.035861,0.000119,25.095209,-1.0537,0.885,4.39794,0.00000
399.00,4.84975,25.034700,0.000145,25.085787,-0.4726,0.965,4.84975,0.00000								399.00,4.39846,25.035819,0.000121,25.095215,-1.0529,0.885,4.39846,0.00000
400.00,4.84954,25.034734,0.000140,25.085790,-0.4725,0.966,4.84954,0.00000								400.00,4.39904,25.035741,0.000128,25.095171,-1.0520,0.885,4.39904,0.00000
401.00,4.84879,25.034696,0.000140,25.085762,-0.4723,0.966,4.84879,0.00000								401.00,4.39985,25.035710,0.000130,25.095144,-1.0511,0.885,4.39985,0.00000
402.00,4.84935,25.034729,0.000138,25.085745,-0.4722,0.966,4.84935,0.00000								402.00,4.40054,25.035668,0.000130,25.095091,-1.0502,0.885,4.40054,0.00000
403.00,4.84944,25.034769,0.000145,25.085753,-0.4720,0.966,4.84944,0.00000								403.00,4.40170,25.035786,0.000131,25.095189,-1.0493,0.885,4.40170,0.00000
404.00,4.84920,25.034784,0.000146,25.085780,-0.4719,0.966,4.84920,0.00000								404.00,4.40176,25.035956,0.000133,25.095306,-1.0484,0.885,4.40176,0.00000
405.00,4.84884,25.034671,0.000147,25.085698,-0.4718,0.966,4.84884,0.00000								405.00,4.40198,25.036012,0.000131,25.095321,-1.0475,0.885,4.40198,0.00000
406.00,4.84817,25.034772,0.000150,25.085780,-0.4717,0.966,4.84817,0.00000								406.00,4.40179,25.036058,0.000127,25.095372,-1.0466,0.885,4.40179,0.00000
407.00,4.84715,25.034676,0.000151,25.085690,-0.4716,0.965,4.84715,0.00000								407.00,4.40083,25.036102,0.000125,25.095407,-1.0457,0.886,4.40083,0.00000
408.00,4.84629,25.034608,0.000149,25.085646,-0.4714,0.966,4.84629,0.00000								408.00,4.39992,25.035922,0.000123,25.095237,-1.0449,0.886,4.39992,0.00000
409.00,4.84760,25.034588,0.000145,25.085641,-0.4713,0.966,4.84760,0.00000								409.00,4.40090,25.035811,0.000123,25.095124,-1.0440,0.886,4.40090,0.00000
410.00,4.84786,25.034627,0.000145,25.085684,-0.4712,0.966,4.84786,0.00000								410.00,4.40229,25.035778,0.000118,25.095101,-1.0432,0.886,4.40229,0.00000
411.00,4.84817,25.034630,0.000143,25.085697,-0.4711,0.966,4.84817,0.00000								411.00,4.40269,25.035881,0.000120,25.095197,-1.0423,0.886,4.40269,0.00000
412.00,4.84836,25.034700,0.000144,25.085766,-0.4709,0.966,4.84836,0.00000								412.00,4.40367,25.035829,0.000118,25.095150,-1.0414,0.886,4.40367,0.00000
413.00,4.84842,25.034763,0.000140,25.085778,-0.4708,0.966,4.84842,0.00000								413.00,4.40450,25.036115,0.000120,25.095363,-1.0406,0.886,4.40450,0.00000
414.00,4.84808,25.034806,0.000135,25.085775,-0.4707,0.967,4.84808,0.00000								414.00,4.40337,25.036142,0.000117,25.095377,-1.0397,0.887,4.40337,0.00000
415.00,4.84891,25.034843,0.000136,25.085741,-0.4706,0.967,4.84891,0.00000								415.00,4.40185,25.036180,0.000122,25.095384,-1.0389,0.887,4.40185,0.00000
416.00,4.84928,25.034832,0.000139,25.085684,-0.4704,0.967,4.84928,0.00000								416.00,4.40228,25.036166,0.000126,25.095338,-1.0380,0.886,4.40228,0.00000
417.00,4.84956,25.034891,0.000143,25.085707,-0.4703,0.966,4.84956,0.00000								417.00,4.40239,25.036355,0.000125,25.095481,-1.0371,0.887,4.40239,0.00000
418.00,4.85122,25.034888,0.000144,25.085657,-0.4702,0.967,4.85122,0.00000								418.00,4.40225,25.036275,0.000124,25.095402,-1.0363,0.887,4.40225,0.00000
419.00,4.85068,25.034918,0.000150,25.085690,-0.4701,0.966,4.85068,0.00000								419.00,4.40286,25.036419,0.000126,25.095523,-1.0354,0.887,4.40286,0.00000
420.00,4.85062,25.034907,0.000147,25.085647,-0.4700,0.966,4.85062,0.00000								420.00,4.40310,25.036427,0.000121,25.095508,-1.0345,0.887,4.40310,0.00000
421.00,4.85069,25.034931,0.000144,25.085674,-0.4699,0.967,4.85069,0.00000								421.00,4.40320,25.036507,0.000119,25.095543,-1.0337,0.887,4.40320,0.00000
422.00,4.85093,25.034872,0.000139,25.085636,-0.4698,0.967,4.85093,0.00000								422.00,4.40319,25.036427,0.000121,25.095436,-1.0329,0.887,4.40319,0.00000
423.00,4.84994,25.034927,0.000136,25.085724,-0.4697,0.967,4.84994,0.00000								423.00,4.40304,25.036498,0.000123,25.095495,-1.0320,0.888,4.40304,0.00000
424.00,4.85043,25.034922,0.000135,25.085708,-0.4696,0.967,4.85043,0.00000								424.00,4.40250,25.036352,0.000120,25.095329,-1.0312,0.888,4.40250,0.00000
425.00,4.85081,25.034967,0.000132,25.085803,-0.4695,0.967,4.85081,0.00000								425.00,4.40216,25.036344,0.000122,25.095330,-1.0304,0.888,4.40216,0.00000
426.00,4.85045,25.034964,0.000136,25.085781,-0.4694,0.967,4.85045,0.00000								426.00,4.40187,25.036248,0.000119,25.095226,-1.0296,0.888,4.40187,0.00000
427.00,4.85106,25.034970,0.000138,25.085739,-0.4693,0.967,4.85106,0.00000								427.00,4.40196,25.036282,0.000119,25.095211,-1.0287,0.888,4.40196,0.00000
428.00,4.85083,25.034924,0.000143,25.085670,-0.4692,0.967,4.85083,0.00000								428.00,4.40189,25.036300,0.000118,25.095192,-1.0279,0.888,4.40189,0.00000
429.00,4.85110,25.035012,0.000141,25.085689,-0.4691,0.967,4.85110,0.00000								429.00,4.40306,25.036534,0.000119,25.095393,-1.0270,0.889,4.40306,0.00000
430.00,4.84992,25.035068,0.000144,25.085707,-0.4690,0.967,4.84992,0.00000								430.00,4.40415,25.036630,0.000121,25.095456,-1.0262,0.889,4.40415,0.00000
431.00,4.85048,25.035132,0.000143,25.085705,-0.4689,0.967,4.85048,0.00000								431.00,4.40407,25.036710,0.000122,25.095529,-1.0253,0.889,4.40407,0.00000
432.00,4.84953,25.035264,0.000143,25.085779,-0.4688,0.967,4.84953,0.00000								432.00,4.40438,25.036604,0.000119,25.095454,-1.0245,0.889,4.40438,0.00000
433.00,4.85002,25.035291,0.000142,25.085788,-0.4688,0.967,4.85002,0.00000								433.00,4.40491,25.036581,0.000122,25.095423,-1.0237,0.889,4.40491,0.00000
434.00,4.84970,25.035211,0.000141,25.085735,-0.4687,0.968,4.84970,0.00000								434.00,4.40518,25.036468,0.000123,25.095316,-1.0228,0.889,4.40518,0.00000
435.00,4.84968,25.035149,0.000142,25.085684,-0.4686,0.968,4.84968,0.00000								435.00,4.40487,25.036491,0.000125,25.095272,-1.0220,0.889,4.40487,0.00000
436.00,4.84917,25.035061,0.000143,25.085627,-0.4685,0.968,4.84917,0.00000								436.00,4.40622,25.036527,0.000127,25.095308,-1.0212,0.889,4.40622,0.00000
437.00,4.84903,25.035003,0.000142,25.085632,-0.4684,0.968,4.84903,0.00000								437.00,4.40609,25.036611,0.000127,25.095377,-1.0203,0.889,4.40609,0.00000
438.00,4.84895,25.034925,0.000145,25.085594,-0.4683,0.968,4.84895,0.00000								438.00,4.40628,25.036594,0.000123,25.095396,-1.0195,0.889,4.40628,0.00000
439.00,4.84859,25.034939,0.000150,25.085599,-0.4682,0.967,4.84859,0.00000								439.00,4.40642,25.036720,0.000123,25.095470,-1.0187,0.889,4.40642,0.00000
440.00,4.84928,25.034941,0.000151,25.085602,-0.4681,0.967,4.84928,0.00000								440.00,4.40690,25.036731,0.000122,25.095494,-1.0179,0.890,4.40690,0.00000
441.00,4.84840,25.034914,0.000153,25.085570,-0.4680,0.967,4.84840,0.00000								441.00,4.40591,25.036685,0.000120,25.095388,-1.0171,0.890,4.40591,0.00000
442.00,4.84768,25.034873,0.000152,25.085494,-0.4679,0.967,4.84768,0.00000								442.00,4.40529,25.036696,0.000122,25.095400,-1.0163,0.890,4.40529,0.00000
443.00,4.84676,25.035004,0.000150,25.085596,-0.4678,0.967,4.84676,0.00000								443.00,4.40491,25.036770,0.000124,25.095464,-1.0155,0.890,4.40491,0.00000
444.00,4.84683,25.035005,0.000146,25.085610,-0.4677,0.968,4.84683,0.00000								444.00,4.40450,25.036663,0.000128,25.095422,-1.0147,0.890,4.40450,0.00000
445.00,4.84678,25.035101,0.000148,25.085686,-0.4676,0.968,4.84678,0.00000								445.00,4.40475,25.036631,0.000124,25.095413,-1.0139,0.890,4.40475,0.00000
446.00,4.84795,25.035265,0.000146,25.085847,-0.4675,0.968,4.84795,0.00000								446.00,4.40549,25.036693,0.000125,25.095512,-1.0131,0.890,4.40549,0.00000
447.00,4.84932,25.035412,0.000144,25.085970,-0.4674,0.968,4.84932,0.00000								447.00,4.40633,25.036804,0.000125,25.095560,-1.0123,0.890,4.40633,0.00000
448.00,4.84903,25.035395,0.000145,25.085919,-0.4673,0.968,4.84903,0.00000								448.00,4.40652,25.036855,0.000123,25.095563,-1.0115,0.890,4.40652,0.00000
449.00,4.84943,25.035498,0.000145,25.085949,-0.4673,0.968,4.84943,0.00000								449.00,4.40610,25.036823,0.000122,25.095486,-1.0107,0.891,4.40610,0.00000
450.00,4.84797,25.035548,0.000143,25.085914,-0.4672,0.968,4.84797,0.00000								450.00,4.40613,25.036872,0.000125,25.095508,-1.0099,0.890,4.40613,0.00000
451.00,4.84687,25.035587,0.000141,25.085899,-0.4671,0.968,4.84687,0.00000								451.00,4.40638,25.036838,0.000124,25.095480,-1.0091,0.891,4.40638,0.00000
452.00,4.84566,25.035544,0.000146,25.085813,-0.4670,0.968,4.84566,0.00000								452.00,4.40639,25.036709,0.000126,25.095362,-1.0083,0.891,4.40639,0.00000
453.00,4.84607,25.035570,0.000144,25.085785,-0.4669,0.968,4.84607,0.00000								453.00,4.40593,25.036732,0.000127,25.095337,-1.0075,0.891,4.40593,0.00000
454.00,4.84579,25.035623,0.000144,25.085793,-0.4668,0.968,4.84579,0.00000								454.00,4.40617,25.036898,0.000125,25.095514,-1.0067,0.891,4.40617,0.00000
455.00,4.84642,25.035614,0.000143,25.085755,-0.4667,0.968,4.84642,0.00000								455.00,4.40552,25.036827,0.000126,25.095448,-1.0059,0.891,4.40552,0.00000
456.00,4.84744,25.035590,0.000143,25.085690,-0.4666,0.968,4.84744,0.00000								456.00,4.40449,25.036897,0.000128,25.095469,-1.0051,0.891,4.40449,0.00000
457.00,4.84796,25.035573,0.000143,25.085677,-0.4665,0.968,4.84796,0.00000								457.00,4.40387,25.036905,0.000126,25.095468,-1.0043,0.891,4.40387,0.00000
458.00,4.84821,25.035602,0.000145,25.085683,-0.4665,0.968,4.84821,0.00000								458.00,4.40428,25.036855,0.000125,25.095450,-1.0035,0.891,4.40428,0.00000
459.00,4.84731,25.035535,0.000144,25.085628,-0.4664,0.968,4.84731,0.00000								459.00,4.40443,25.036706,0.000127,25.095252,-1.0028,0.891,4.40443,0.00000
460.00,4.84788,25.035514,0.000142,25.085635,-0.4663,0.969,4.84788,0.00000								460.00,4.40398,25.036814,0.000124,25.095329,-1.0020,0.891,4.40398,0.00000
461.00,4.84756,25.035515,0.000148,25.085637,-0.4662,0.968,4.84756,0.00000								461.00,4.40325,25.036854,0.000122,25.095325,-1.0012,0.892,4.40325,0.00000
462.00,4.84815,25.035492,0.000143,25.085585,-0.4662,0.969,4.84815,0.00000								462.00,4.40314,25.037016,0.000122,25.095418,-1.0005,0.892,4.40314,0.00000
463.00,4.84789,25.035552,0.000145,25.085641,-0.4661,0.969,4.84789,0.00000								463.00,4.40335,25.037043,0.000123,25.095374,-0.9998,0.892,4.40335,0.00000
464.00,4.84855,25.035522,0.000146,25.085607,-0.4660,0.969,4.84855,0.00000								464.00,4.40386,25.037138,0.000120,25.095416,-0.9990,0.892,4.40386,0.00000
465.00,4.84867,25.035600,0.000153,25.085658,-0.4659,0.968,4.84867,0.00000								465.00,4.40511,25.037221,0.000119,25.095429,-0.9983,0.892,4.40511,0.00000
466.00,4.84857,25.035678,0.000151,25.085731,-0.4658,0.969,4.84857,0.00000								466.00,4.40572,25.037118,0.000117,25.095285,-0.9976,0.892,4.40572,0.00000
467.00,4.84857,25.035810,0.000152,25.085846,-0.4657,0.969,4.84857,0.00000								467.00,4.40621,25.036960,0.000114,25.095171,-0.9969,0.893,4.40621,0.00000
468.00,4.84933,25.035789,0.000151,25.085799,-0.4656,0.969,4.84933,0.00000								468.00,4.40607,25.036854,0.000115,25.095084,-0.9962,0.893,4.40607,0.00000
469.00,4.85008,25.035858,0.000148,25.085860,-0.4655,0.969,4.85008,0.00000								469.00,4.40571,25.036968,0.000116,25.095200,-0.9955,0.893,4.40571,0.00000
470.00,4.84967,25.035760,0.000144,25.085832,-0.4654,0.969,4.84967,0.00000								470.00,4.40550,25.036814,0.000118,25.095076,-0.9948,0.893,4.40550,0.00000
471.00,4.85021,25.035660,0.000140,25.085781,-0.4653,0.969,4.85021,0.00000								471.00,4.40555,25.036923,0.000120,25.095226,-0.9940,0.893,4.40555,0.00000
472.00,4.85027,25.035633,0.000143,25.085748,-0.4652,0.969,4.85027,0.00000								472.00,4.40607,25.037086,0.000126,25.095351,-0.9933,0.893,4.40607,0.00000
473.00,4.84987,25.035636,0.000142,25.085774,-0.4651,0.969,4.84987,0.00000								473.00,4.40652,25.037237,0.000129,25.095490,-0.9925,0.893,4.40652,0.00000
474.00,4.84929,25.035617,0.000150,25.085734,-0.4650,0.969,4.84929,0.00000								474.00,4.40686,25.037025,0.000126,25.095282,-0.9918,0.893,4.40686,0.00000
475.00,4.84991,25.035607,0.000153,25.085674,-0.4650,0.969,4.84991,0.00000								475.00,4.40707,25.037175,0.000130,25.095419,-0.9910,0.893,4.40707,0.00000
476.00,4.85043,25.035668,0.000155,25.085702,-0.4649,0.969,4.85043,0.00000								476.00,4.40731,25.037226,0.000130,25.095428,-0.9903,0.893,4.40731,0.00000
477.00,4.85039,25.035717,0.000155,25.085758,-0.4648,0.969,4.85039,0.00000								477.00,4.40584,25.037240,0.000128,25.095424,-0.9896,0.893,4.40584,0.00000
478.00,4.85096,25.035803,0.000154,25.085784,-0.4647,0.969,4.85096,0.00000								478.00,4.40505,25.037185,0.000127,25.095360,-0.9888,0.893,4.40505,0.00000
479.00,4.85072,25.035809,0.000150,25.085801,-0.4646,0.969,4.85072,0.00000								479.00,4.40495,25.037318,0.000130,25.095481,-0.9881,0.893,4.40495,0.00000
480.00,4.84923,25.035957,0.000143,25.085855,-0.4645,0.969,4.84923,0.00000								480.00,4.40486,25.037389,0.000126,25.095505,-0.9873,0.894,4.40486,0.00000
@4,2.0000,4.0, 480.042000000001								@4,2.0000,4.0, 480.078999999998
481.00,4.84800,25.035966,0.000140,25.085789,-0.4644,0.970,4.84800,0.00000								481.00,4.40537,25.037271,0.000125,25.095395,-0.9866,0.894,4.40537,0.00000
482.00,4.84765,25.035938,0.000144,25.085737,-0.4643,0.969,4.84765,0.00000								482.00,4.40544,25.037402,0.000126,25.095529,-0.9859,0.894,4.40544,0.00000
483.00,4.84490,25.035797,0.000146,25.085669,-0.4642,0.969,4.84490,0.00000								483.00,4.40381,25.037458,0.000126,25.095574,-0.9852,0.894,4.40381,0.00000
484.00,4.84293,25.035797,0.000140,25.085658,-0.4641,0.970,4.84293,0.00000								484.00,4.40104,25.037532,0.000127,25.095660,-0.9844,0.894,4.40104,0.00000
485.00,4.84081,25.035613,0.000143,25.085573,-0.4640,0.969,4.84081,0.00000								485.00,4.39795,25.037317,0.000130,25.095475,-0.9837,0.894,4.39795,0.00000
486.00,4.83868,25.035603,0.000140,25.085579,-0.4639,0.970,4.83868,0.00000								486.00,4.39593,25.037445,0.000128,25.095632,-0.9829,0.894,4.39593,0.00000
487.00,4.83724,25.035579,0.000134,25.085578,-0.4638,0.970,4.83724,0.00000								487.00,4.39612,25.037283,0.000125,25.095497,-0.9822,0.895,4.39612,0.00000
488.00,4.83814,25.035659,0.000130,25.085592,-0.4637,0.970,4.83814,0.00000								488.00,4.39823,25.037278,0.000125,25.095482,-0.9815,0.895,4.39823,0.00000
489.00,4.83881,25.035666,0.000129,25.085563,-0.4636,0.970,4.83881,0.00000								489.00,4.40071,25.037149,0.000123,25.095303,-0.9808,0.895,4.40071,0.00000
490.00,4.84007,25.035827,0.000132,25.085668,-0.4635,0.970,4.84007,0.00000								490.00,4.40468,25.037254,0.000120,25.095435,-0.9800,0.895,4.40468,0.00000
491.00,4.84196,25.035942,0.000135,25.085744,-0.4635,0.970,4.84196,0.00000								491.00,4.40725,25.037128,0.000123,25.095328,-0.9793,0.895,4.40725,0.00000
492.00,4.84304,25.035977,0.000137,25.085749,-0.4634,0.970,4.84304,0.00000								492.00,4.40944,25.037145,0.000126,25.095302,-0.9785,0.895,4.40944,0.00000
493.00,4.84481,25.036072,0.000138,25.085844,-0.4634,0.970,4.84481,0.00000								493.00,4.41067,25.037195,0.000124,25.095344,-0.9778,0.895,4.41067,0.00000
494.00,4.84579,25.036192,0.000143,25.085923,-0.4633,0.970,4.84579,0.00000								494.00,4.41150,25.037354,0.000124,25.095504,-0.9770,0.895,4.41150,0.00000
495.00,4.84773,25.036200,0.000144,25.085885,-0.4632,0.970,4.84773,0.00000								495.00,4.41129,25.037459,0.000122,25.095550,-0.9763,0.896,4.41129,0.00000
496.00,4.84827,25.036184,0.000143,25.085885,-0.4632,0.970,4.84827,0.00000								496.00,4.41149,25.037520,0.000118,25.095551,-0.9756,0.896,4.41149,0.00000
497.00,4.84861,25.036217,0.000142,25.085906,-0.4631,0.971,4.84861,0.00000								497.00,4.41087,25.037504,0.000121,25.095590,-0.9748,0.896,4.41087,0.00000
498.00,4.84845,25.036192,0.000146,25.085881,-0.4630,0.970,4.84845,0.00000								498.00,4.41077,25.037420,0.000125,25.095503,-0.9741,0.896,4.41077,0.00000
499.00,4.84936,25.036137,0.000148,25.085844,-0.4630,0.970,4.84936,0.00000								499.00,4.41225,25.037333,0.000125,25.095417,-0.9734,0.896,4.41225,0.00000
500.00,4.84988,25.036111,0.000146,25.085816,-0.4630,0.970,4.84988,0.00000								500.00,4.41268,25.037318,0.000127,25.095414,-0.9727,0.896,4.41268,0.00000
501.00,4.84932,25.036106,0.000149,25.085793,-0.4629,0.970,4.84932,0.00000								501.00,4.41298,25.037333,0.000130,25.095434,-0.9719,0.896,4.41298,0.00000
502.00,4.84878,25.036091,0.000151,25.085737,-0.4629,0.970,4.84878,0.00000								502.00,4.41348,25.037387,0.000127,25.095451,-0.9712,0.896,4.41348,0.00000
503.00,4.84748,25.036094,0.000149,25.085715,-0.4628,0.970,4.84748,0.00000								503.00,4.41363,25.037527,0.000126,25.095594,-0.9705,0.896,4.41363,0.00000
504.00,4.84633,25.036132,0.000144,25.085734,-0.4627,0.971,4.84633,0.00000								504.00,4.41225,25.037448,0.000130,25.095527,-0.9698,0.896,4.41225,0.00000
505.00,4.84421,25.036279,0.000144,25.085892,-0.4626,0.971,4.84421,0.00000								505.00,4.41266,25.037472,0.000133,25.095512,-0.9690,0.896,4.41266,0.00000
506.00,4.84315,25.036381,0.000141,25.085920,-0.4626,0.971,4.84315,0.00000								506.00,4.41332,25.037518,0.000134,25.095525,-0.9683,0.896,4.41332,0.00000
507.00,4.84324,25.036418,0.000139,25.085942,-0.4625,0.971,4.84324,0.00000								507.00,4.41355,25.037533,0.000132,25.095469,-0.9676,0.896,4.41355,0.00000
508.00,4.84383,25.036480,0.000139,25.085901,-0.4624,0.971,4.84383,0.00000								508.00,4.41348,25.037419,0.000132,25.095381,-0.9668,0.897,4.41348,0.00000
509.00,4.84381,25.036495,0.000145,25.085897,-0.4623,0.971,4.84381,0.00000								509.00,4.41358,25.037550,0.000127,25.095477,-0.9661,0.897,4.41358,0.00000
510.00,4.84377,25.036453,0.000150,25.085803,-0.4623,0.971,4.84377,0.00000								510.00,4.41328,25.037509,0.000127,25.095446,-0.9653,0.897,4.41328,0.00000
511.00,4.84533,25.036411,0.000152,25.085782,-0.4622,0.971,4.84533,0.00000								511.00,4.41255,25.037578,0.000130,25.095512,-0.9646,0.897,4.41255,0.00000
512.00,4.84406,25.036399,0.000159,25.085787,-0.4621,0.970,4.84406,0.00000								512.00,4.41267,25.037566,0.000130,25.095550,-0.9639,0.897,4.41267,0.00000
513.00,4.84450,25.036227,0.000157,25.085709,-0.4620,0.970,4.84450,0.00000								513.00,4.41259,25.037546,0.000132,25.095468,-0.9632,0.897,4.41259,0.00000
514.00,4.84430,25.036236,0.000158,25.085767,-0.4619,0.970,4.84430,0.00000								514.00,4.41266,25.037611,0.000133,25.095541,-0.9625,0.897,4.41266,0.00000
515.00,4.84522,25.036159,0.000153,25.085722,-0.4619,0.971,4.84522,0.00000								515.00,4.41213,25.037646,0.000131,25.095551,-0.9618,0.897,4.41213,0.00000
516.00,4.84532,25.036086,0.000155,25.085698,-0.4619,0.971,4.84532,0.00000								516.00,4.41130,25.037576,0.000129,25.095492,-0.9611,0.897,4.41130,0.00000
517.00,4.84676,25.036125,0.000152,25.085732,-0.4618,0.971,4.84676,0.00000								517.00,4.41095,25.037552,0.000129,25.095428,-0.9605,0.897,4.41095,0.00000
518.00,4.84704,25.036275,0.000156,25.085855,-0.4618,0.971,4.84704,0.00000								518.00,4.41116,25.037605,0.000127,25.095489,-0.9598,0.898,4.41116,0.00000
519.00,4.84746,25.036218,0.000154,25.085715,-0.4618,0.971,4.84746,0.00000								519.00,4.41237,25.037527,0.000131,25.095408,-0.9591,0.898,4.41237,0.00000
520.00,4.84796,25.036284,0.000155,25.085778,-0.4617,0.971,4.84796,0.00000								520.00,4.41369,25.037523,0.000134,25.095405,-0.9585,0.897,4.41369,0.00000
521.00,4.84803,25.036326,0.000153,25.085770,-0.4617,0.971,4.84803,0.00000								521.00,4.41420,25.037504,0.000132,25.095310,-0.9578,0.898,4.41420,0.00000
522.00,4.84784,25.036432,0.000150,25.085790,-0.4616,0.971,4.84784,0.00000								522.00,4.41496,25.037576,0.000132,25.095341,-0.9572,0.898,4.41496,0.00000
523.00,4.84624,25.036428,0.000146,25.085783,-0.4616,0.971,4.84624,0.00000								523.00,4.41541,25.037682,0.000132,25.095384,-0.9565,0.898,4.41541,0.00000
524.00,4.84658,25.036504,0.000143,25.085865,-0.4616,0.971,4.84658,0.00000								524.00,4.41427,25.037701,0.000131,25.095356,-0.9558,0.898,4.41427,0.00000
525.00,4.84561,25.036539,0.000147,25.085838,-0.4615,0.971,4.84561,0.00000								525.00,4.41320,25.037758,0.000131,25.095433,-0.9552,0.898,4.41320,0.00000
526.00,4.84612,25.036612,0.000148,25.085884,-0.4615,0.971,4.84612,0.00000								526.00,4.41336,25.037787,0.000131,25.095490,-0.9545,0.898,4.41336,0.00000
527.00,4.84634,25.036560,0.000151,25.085869,-0.4615,0.971,4.84634,0.00000								527.00,4.41285,25.037778,0.000134,25.095517,-0.9539,0.898,4.41285,0.00000
528.00,4.84786,25.036557,0.000151,25.085826,-0.4614,0.971,4.84786,0.00000								528.00,4.41257,25.037715,0.000131,25.095459,-0.9532,0.898,4.41257,0.00000
529.00,4.84812,25.036533,0.000155,25.085821,-0.4614,0.971,4.84812,0.00000								529.00,4.41291,25.037750,0.000131,25.095484,-0.9525,0.899,4.41291,0.00000
530.00,4.84885,25.036485,0.000152,25.085809,-0.4614,0.971,4.84885,0.00000								530.00,4.41234,25.037737,0.000130,25.095468,-0.9519,0.899,4.41234,0.00000
531.00,4.84818,25.036398,0.000150,25.085746,-0.4613,0.971,4.84818,0.00000								531.00,4.41270,25.037807,0.000130,25.095531,-0.9513,0.899,4.41270,0.00000
532.00,4.84814,25.036267,0.000152,25.085668,-0.4613,0.971,4.84814,0.00000								532.00,4.41281,25.037933,0.000126,25.095563,-0.9506,0.899,4.41281,0.00000
533.00,4.84788,25.036364,0.000150,25.085756,-0.4612,0.971,4.84788,0.00000								533.00,4.41330,25.038002,0.000130,25.095648,-0.9499,0.899,4.41330,0.00000
534.00,4.84755,25.036439,0.000151,25.085835,-0.4611,0.971,4.84755,0.00000								534.00,4.41323,25.038154,0.000132,25.095775,-0.9493,0.899,4.41323,0.00000
535.00,4.84834,25.036581,0.000150,25.085960,-0.4611,0.971,4.84834,0.00000								535.00,4.41393,25.038131,0.000133,25.095725,-0.9486,0.899,4.41393,0.00000
536.00,4.84849,25.036627,0.000148,25.085994,-0.4610,0.971,4.84849,0.00000								536.00,4.41482,25.038274,0.000138,25.095824,-0.9479,0.899,4.41482,0.00000
537.00,4.84846,25.036831,0.000146,25.086091,-0.4610,0.972,4.84846,0.00000								537.00,4.41548,25.038261,0.000139,25.095836,-0.9473,0.899,4.41548,0.00000
538.00,4.84843,25.036824,0.000148,25.086052,-0.4610,0.972,4.84843,0.00000								538.00,4.41654,25.038292,0.000142,25.095770,-0.9467,0.899,4.41654,0.00000
539.00,4.84861,25.036834,0.000146,25.086012,-0.4609,0.972,4.84861,0.00000								539.00,4.41688,25.038210,0.000141,25.095673,-0.9461,0.899,4.41688,0.00000
540.00,4.84820,25.036758,0.000146,25.085900,-0.4609,0.972,4.84820,0.00000								540.00,4.41747,25.038272,0.000139,25.095665,-0.9454,0.899,4.41747,0.00000
541.00,4.84785,25.036792,0.000148,25.085880,-0.4609,0.972,4.84785,0.00000								541.00,4.41699,25.038267,0.000137,25.095621,-0.9448,0.900,4.41699,0.00000
542.00,4.84828,25.036756,0.000151,25.085843,-0.4608,0.972,4.84828,0.00000								542.00,4.41690,25.038235,0.000139,25.095576,-0.9442,0.900,4.41690,0.00000
543.00,4.84748,25.036773,0.000154,25.085877,-0.4608,0.971,4.84748,0.00000								543.00,4.41686,25.038203,0.000135,25.095586,-0.9436,0.900,4.41686,0.00000
544.00,4.84754,25.036752,0.000155,25.085807,-0.4607,0.971,4.84754,0.00000								544.00,4.41798,25.038189,0.000135,25.095551,-0.9430,0.900,4.41798,0.00000
545.00,4.84652,25.036781,0.000154,25.085784,-0.4607,0.971,4.84652,0.00000								545.00,4.41908,25.038251,0.000133,25.095618,-0.9424,0.900,4.41908,0.00000
546.00,4.84627,25.036807,0.000155,25.085852,-0.4606,0.971,4.84627,0.00000								546.00,4.41955,25.038256,0.000135,25.095596,-0.9418,0.900,4.41955,0.00000
547.00,4.84566,25.036816,0.000154,25.085872,-0.4606,0.971,4.84566,0.00000								547.00,4.42002,25.038215,0.000131,25.095570,-0.9412,0.900,4.42002,0.00000
548.00,4.84527,25.036759,0.000150,25.085797,-0.4606,0.972,4.84527,0.00000								548.00,4.42002,25.038301,0.000133,25.095619,-0.9405,0.900,4.42002,0.00000
549.00,4.84459,25.036765,0.000148,25.085840,-0.4606,0.972,4.84459,0.00000								549.00,4.41991,25.038350,0.000129,25.095630,-0.9399,0.901,4.41991,0.00000
550.00,4.84506,25.036710,0.000148,25.085808,-0.4606,0.972,4.84506,0.00000								550.00,4.41906,25.038329,0.000131,25.095554,-0.9393,0.901,4.41906,0.00000
551.00,4.84626,25.036731,0.000145,25.085797,-0.4606,0.972,4.84626,0.00000								551.00,4.42026,25.038193,0.000127,25.095435,-0.9387,0.901,4.42026,0.00000
552.00,4.84611,25.036690,0.000142,25.085745,-0.4605,0.972,4.84611,0.00000								552.00,4.42002,25.038298,0.000128,25.095461,-0.9381,0.901,4.42002,0.00000
553.00,4.84756,25.036643,0.000144,25.085748,-0.4605,0.972,4.84756,0.00000								553.00,4.41916,25.038243,0.000124,25.095407,-0.9375,0.901,4.41916,0.00000
554.00,4.84790,25.036692,0.000144,25.085762,-0.4605,0.973,4.84790,0.00000								554.00,4.41922,25.038222,0.000128,25.095436,-0.9369,0.901,4.41922,0.00000
555.00,4.84885,25.036722,0.000147,25.085792,-0.4605,0.972,4.84885,0.00000								555.00,4.41953,25.038255,0.000126,25.095470,-0.9363,0.901,4.41953,0.00000
556.00,4.84779,25.036795,0.000149,25.085821,-0.4604,0.972,4.84779,0.00000								556.00,4.41870,25.038283,0.000127,25.095542,-0.9357,0.901,4.41870,0.00000
557.00,4.84906,25.036842,0.000153,25.085841,-0.4604,0.972,4.84906,0.00000								557.00,4.41909,25.038298,0.000126,25.095587,-0.9351,0.901,4.41909,0.00000
558.00,4.84887,25.036901,0.000155,25.085846,-0.4604,0.972,4.84887,0.00000								558.00,4.41941,25.038285,0.000126,25.095578,-0.9345,0.902,4.41941,0.00000
559.00,4.84918,25.036828,0.000156,25.085770,-0.4604,0.972,4.84918,0.00000								559.00,4.41865,25.038279,0.000127,25.095542,-0.9339,0.902,4.41865,0.00000
560.00,4.84843,25.036922,0.000155,25.085814,-0.4603,0.972,4.84843,0.00000								560.00,4.41887,25.038216,0.000128,25.095546,-0.9333,0.902,4.41887,0.00000
561.00,4.84753,25.036955,0.000153,25.085828,-0.4603,0.972,4.84753,0.00000								561.00,4.41836,25.038263,0.000128,25.095572,-0.9327,0.902,4.41836,0.00000
562.00,4.84685,25.036995,0.000145,25.085797,-0.4603,0.973,4.84685,0.00000								562.00,4.41796,25.038272,0.000132,25.095582,-0.9321,0.902,4.41796,0.00000
563.00,4.84609,25.037006,0.000141,25.085774,-0.4603,0.973,4.84609,0.00000								563.00,4.41772,25.038271,0.000134,25.095571,-0.9315,0.902,4.41772,0.00000
564.00,4.84583,25.037138,0.000140,25.085828,-0.4602,0.973,4.84583,0.00000								564.00,4.41786,25.038374,0.000132,25.095690,-0.9309,0.902,4.41786,0.00000
565.00,4.84568,25.037232,0.000141,25.085834,-0.4602,0.973,4.84568,0.00000								565.00,4.41734,25.038417,0.000136,25.095695,-0.9302,0.902,4.41734,0.00000
566.00,4.84686,25.037181,0.000142,25.085788,-0.4602,0.973,4.84686,0.00000								566.00,4.41765,25.038366,0.000135,25.095617,-0.9297,0.902,4.41765,0.00000
567.00,4.84696,25.037198,0.000147,25.085879,-0.4602,0.973,4.84696,0.00000								567.00,4.41689,25.038323,0.000135,25.095606,-0.9290,0.902,4.41689,0.00000
568.00,4.84755,25.037221,0.000146,25.085875,-0.4602,0.973,4.84755,0.00000								568.00,4.41728,25.038233,0.000134,25.095551,-0.9284,0.902,4.41728,0.00000
569.00,4.84748,25.037123,0.000148,25.085829,-0.4601,0.973,4.84748,0.00000								569.00,4.41681,25.038111,0.000132,25.095461,-0.9278,0.902,4.41681,0.00000
570.00,4.84761,25.036986,0.000149,25.085811,-0.4601,0.973,4.84761,0.00000								570.00,4.41615,25.038110,0.000129,25.095443,-0.9272,0.903,4.41615,0.00000
571.00,4.84766,25.036938,0.000150,25.085791,-0.4601,0.973,4.84766,0.00000								571.00,4.41572,25.038169,0.000131,25.095518,-0.9266,0.903,4.41572,0.00000
572.00,4.84648,25.036967,0.000154,25.085766,-0.4601,0.973,4.84648,0.00000								572.00,4.41599,25.038087,0.000132,25.095439,-0.9261,0.903,4.41599,0.00000
573.00,4.84641,25.037044,0.000159,25.085804,-0.4601,0.972,4.84641,0.00000								573.00,4.41593,25.038195,0.000132,25.095514,-0.9255,0.903,4.41593,0.00000
574.00,4.84701,25.037089,0.000159,25.085832,-0.4600,0.972,4.84701,0.00000								574.00,4.41713,25.038283,0.000132,25.095508,-0.9249,0.903,4.41713,0.00000
575.00,4.84792,25.037127,0.000156,25.085827,-0.4600,0.973,4.84792,0.00000								575.00,4.41839,25.038239,0.000132,25.095490,-0.9243,0.903,4.41839,0.00000
576.00,4.84773,25.037106,0.000156,25.085776,-0.4600,0.973,4.84773,0.00000								576.00,4.41870,25.038202,0.000131,25.095463,-0.9237,0.903,4.41870,0.00000
577.00,4.84876,25.037031,0.000153,25.085687,-0.4601,0.973,4.84876,0.00000								577.00,4.41862,25.038315,0.000130,25.095487,-0.9231,0.903,4.41862,0.00000
578.00,4.84861,25.037073,0.000152,25.085753,-0.4601,0.973,4.84861,0.00000								578.00,4.41850,25.038348,0.000133,25.095494,-0.9225,0.903,4.41850,0.00000
579.00,4.84806,25.037021,0.000149,25.085707,-0.4601,0.973,4.84806,0.00000								579.00,4.41861,25.038307,0.000133,25.095470,-0.9220,0.903,4.41861,0.00000
580.00,4.84678,25.036940,0.000150,25.085640,-0.4601,0.973,4.84678,0.00000								580.00,4.41884,25.038352,0.000132,25.095449,-0.9214,0.903,4.41884,0.00000
581.00,4.84654,25.036976,0.000148,25.085641,-0.4601,0.973,4.84654,0.00000								581.00,4.41855,25.038326,0.000134,25.095369,-0.9208,0.903,4.41855,0.00000
582.00,4.84589,25.037040,0.000146,25.085727,-0.4601,0.973,4.84589,0.00000								582.00,4.41871,25.038328,0.000136,25.095405,-0.9202,0.903,4.41871,0.00000
583.00,4.84603,25.036942,0.000144,25.085635,-0.4601,0.973,4.84603,0.00000								583.00,4.41838,25.038277,0.000132,25.095336,-0.9196,0.903,4.41838,0.00000
584.00,4.84571,25.037043,0.000141,25.085706,-0.4601,0.974,4.84571,0.00000								584.00,4.41843,25.038394,0.000133,25.095418,-0.9190,0.904,4.41843,0.00000
585.00,4.84527,25.037167,0.000142,25.085792,-0.4601,0.974,4.84527,0.00000								585.00,4.41883,25.038403,0.000134,25.095445,-0.9185,0.904,4.41883,0.00000
586.00,4.84518,25.037223,0.000145,25.085842,-0.4601,0.974,4.84518,0.00000								586.00,4.41991,25.038517,0.000132,25.095528,-0.9179,0.904,4.41991,0.00000
587.00,4.84566,25.037164,0.000149,25.085765,-0.4602,0.973,4.84566,0.00000								587.00,4.42038,25.038474,0.000133,25.095440,-0.9173,0.904,4.42038,0.00000
588.00,4.84467,25.037222,0.000147,25.085802,-0.4602,0.974,4.84467,0.00000								588.00,4.42053,25.038505,0.000135,25.095452,-0.9168,0.904,4.42053,0.00000
589.00,4.84542,25.037109,0.000150,25.085707,-0.4602,0.974,4.84542,0.00000								589.00,4.41946,25.038364,0.000134,25.095295,-0.9162,0.904,4.41946,0.00000
590.00,4.84683,25.037049,0.000148,25.085649,-0.4602,0.974,4.84683,0.00000								590.00,4.41839,25.038449,0.000135,25.095356,-0.9157,0.904,4.41839,0.00000
591.00,4.84786,25.037102,0.000147,25.085676,-0.4602,0.974,4.84786,0.00000								591.00,4.41731,25.038353,0.000134,25.095262,-0.9151,0.904,4.41731,0.00000
592.00,4.84812,25.037160,0.000148,25.085706,-0.4602,0.974,4.84812,0.00000								592.00,4.41705,25.038359,0.000133,25.095294,-0.9145,0.904,4.41705,0.00000
593.00,4.84926,25.037107,0.000149,25.085688,-0.4602,0.974,4.84926,0.00000								593.00,4.41669,25.038437,0.000135,25.095418,-0.9140,0.904,4.41669,0.00000
594.00,4.84832,25.037194,0.000151,25.085758,-0.4601,0.974,4.84832,0.00000								594.00,4.41714,25.038544,0.000139,25.095549,-0.9134,0.904,4.41714,0.00000
595.00,4.84808,25.037170,0.000149,25.085725,-0.4602,0.974,4.84808,0.00000								595.00,4.41674,25.038391,0.000139,25.095426,-0.9128,0.904,4.41674,0.00000
596.00,4.84723,25.037141,0.000152,25.085724,-0.4602,0.974,4.84723,0.00000								596.00,4.41719,25.038480,0.000143,25.095512,-0.9123,0.904,4.41719,0.00000
597.00,4.84747,25.037191,0.000146,25.085770,-0.4602,0.974,4.84747,0.00000								597.00,4.41800,25.038587,0.000140,25.095610,-0.9117,0.904,4.41800,0.00000
598.00,4.84740,25.037242,0.000145,25.085774,-0.4602,0.974,4.84740,0.00000								598.00,4.41928,25.038503,0.000136,25.095458,-0.9111,0.905,4.41928,0.00000
599.00,4.84811,25.037232,0.000141,25.085810,-0.4602,0.974,4.84811,0.00000								599.00,4.41986,25.038340,0.000132,25.095267,-0.9106,0.905,4.41986,0.00000
600.00,4.84742,25.037304,0.000142,25.085889,-0.4602,0.974,4.84742,0.00000								600.00,4.42089,25.038440,0.000134,25.095304,-0.9100,0.905,4.42089,0.00000
@5,2.0000,4.0, 600.021999999997								@5,2.0000,4.0, 600.006999999998
601.00,4.84745,25.037317,0.000140,25.085908,-0.4602,0.974,4.84745,0.00000								601.00,4.42064,25.038516,0.000127,25.095392,-0.9094,0.905,4.42064,0.00000
602.00,4.84629,25.037277,0.000147,25.085917,-0.4602,0.974,4.84629,0.00000								602.00,4.41957,25.038550,0.000127,25.095414,-0.9088,0.906,4.41957,0.00000
603.00,4.84375,25.037233,0.000153,25.085880,-0.4602,0.974,4.84375,0.00000								603.00,4.41679,25.038681,0.000132,25.095548,-0.9082,0.905,4.41679,0.00000
604.00,4.84180,25.037184,0.000155,25.085800,-0.4602,0.974,4.84180,0.00000								604.00,4.41375,25.038860,0.000134,25.095753,-0.9076,0.905,4.41375,0.00000
605.00,4.83969,25.037138,0.000158,25.085745,-0.4602,0.974,4.83969,0.00000								605.00,4.41091,25.038782,0.000133,25.095748,-0.9071,0.906,4.41091,0.00000
606.00,4.83780,25.037081,0.000156,25.085712,-0.4603,0.974,4.83780,0.00000								606.00,4.40982,25.038624,0.000138,25.095600,-0.9065,0.906,4.40982,0.00000
607.00,4.83640,25.037141,0.000153,25.085754,-0.4603,0.974,4.83640,0.00000								607.00,4.41042,25.038542,0.000138,25.095527,-0.9060,0.906,4.41042,0.00000
608.00,4.83718,25.037156,0.000148,25.085840,-0.4603,0.974,4.83718,0.00000								608.00,4.41320,25.038350,0.000128,25.095350,-0.9054,0.906,4.41320,0.00000
609.00,4.83744,25.037204,0.000148,25.085882,-0.4603,0.974,4.83744,0.00000								609.00,4.41624,25.038273,0.000123,25.095266,-0.9048,0.906,4.41624,0.00000
610.00,4.83878,25.037310,0.000145,25.086025,-0.4603,0.974,4.83878,0.00000								610.00,4.41990,25.038388,0.000124,25.095350,-0.9043,0.907,4.41990,0.00000
611.00,4.83978,25.037392,0.000145,25.086044,-0.4604,0.975,4.83978,0.00000								611.00,4.42276,25.038364,0.000126,25.095283,-0.9037,0.907,4.42276,0.00000
612.00,4.84041,25.037287,0.000144,25.085887,-0.4604,0.975,4.84041,0.00000								612.00,4.42443,25.038348,0.000127,25.095271,-0.9032,0.907,4.42443,0.00000
[truncated: 1,925 more rows]

## Sheet: Fig. 1F
No Fab		Plus Fab
time (ms)	Current (pA)	time (ms)	Current (pA)
[truncated: 65,570 more rows]

## Sheet: Fig. 1G
No Fab		Plus Fab
[truncated: 41,015 more rows]

## Sheet: Fig. 1H
No Fab	Plus Fab
[truncated: 6 more rows]

[truncated: 15 more sheets: Fig. 2C, Fig. 4C, Fig. 5E, Fig. S2A, Fig. S5B, Fig. S8A, Fig. S8B, Fig. S8C, Fig. S8D, Fig. S8E, Fig. S10A, Fig. S10B, Fig. S12A, Fig. S12B, Fig. S12C]
